# Supplementary material for: Systematic Analysis of Immune Infiltration and Predicting Prognosis in Clear Cell Renal Cell Carcinoma Based on the Inflammation Signature
Source: Genes (Basel). 2022 Oct 19;13(10):1897. doi: 10.3390/genes13101897 (PMC9602121; doi:10.3390/genes13101897)
Supplement: Supplementary file 1 [file genes-13-01897-s001.zip › Table S1.xlsx]

## Sheet: low vs high
Hugo_Symbol	Low risk	High risk	pval	or	ci.up	ci.low	adjPval
RYR2	0	8	0.00140675	0	0.456849	0	1
SETD2	14	27	0.00427967	0.372667	0.769582	0.173365	1
LRBA	0	6	0.00742663	0	0.669998	0	1
BAP1	12	23	0.0113036	0.382328	0.833935	0.167035	1
DNAJB4	0	5	0.0169681	0	0.865523	0	1
NF2	0	5	0.0169681	0	0.865523	0	1
OCA2	0	5	0.0169681	0	0.865523	0	1
PREX1	0	5	0.0169681	0	0.865523	0	1
REV3L	0	5	0.0169681	0	0.865523	0	1
TARS2	0	5	0.0169681	0	0.865523	0	1
VARS2	0	5	0.0169681	0	0.865523	0	1
NOTCH2	1	7	0.0244033	0.110864	0.877974	0.00243958	1
RYR1	1	7	0.0244033	0.110864	0.877974	0.00243958	1
AFDN	6	0	0.0354301	Inf	Inf	0.958943	1
SMC3	6	0	0.0354301	Inf	Inf	0.958943	1
ZMYM2	6	0	0.0354301	Inf	Inf	0.958943	1
ARHGAP26	0	4	0.0386248	0	1.20736	0	1
BTNL3	0	4	0.0386248	0	1.20736	0	1
C1orf94	0	4	0.0386248	0	1.20736	0	1
CACNA1G	0	4	0.0386248	0	1.20736	0	1
CD180	0	4	0.0386248	0	1.20736	0	1
CEP83	0	4	0.0386248	0	1.20736	0	1
EDIL3	0	4	0.0386248	0	1.20736	0	1
EPS15L1	0	4	0.0386248	0	1.20736	0	1
FMO5	0	4	0.0386248	0	1.20736	0	1
FRY	0	4	0.0386248	0	1.20736	0	1
HSP90AB1	0	4	0.0386248	0	1.20736	0	1
LILRA1	0	4	0.0386248	0	1.20736	0	1
MAN2C1	0	4	0.0386248	0	1.20736	0	1
MCPH1	0	4	0.0386248	0	1.20736	0	1
MMEL1	0	4	0.0386248	0	1.20736	0	1
MORC4	0	4	0.0386248	0	1.20736	0	1
PDCD6IP	0	4	0.0386248	0	1.20736	0	1
PDIA6	0	4	0.0386248	0	1.20736	0	1
PHF12	0	4	0.0386248	0	1.20736	0	1
PLEC	0	4	0.0386248	0	1.20736	0	1
POC1B	0	4	0.0386248	0	1.20736	0	1
PPWD1	0	4	0.0386248	0	1.20736	0	1
PROC	0	4	0.0386248	0	1.20736	0	1
PTPDC1	0	4	0.0386248	0	1.20736	0	1
RFX7	0	4	0.0386248	0	1.20736	0	1
SLC5A11	0	4	0.0386248	0	1.20736	0	1
SYNRG	0	4	0.0386248	0	1.20736	0	1
TAF1L	0	4	0.0386248	0	1.20736	0	1
TENT2	0	4	0.0386248	0	1.20736	0	1
TG	0	4	0.0386248	0	1.20736	0	1
TNC	0	4	0.0386248	0	1.20736	0	1
TSC1	0	4	0.0386248	0	1.20736	0	1
TYK2	0	4	0.0386248	0	1.20736	0	1
ZBBX	0	4	0.0386248	0	1.20736	0	1
ZC3H7A	0	4	0.0386248	0	1.20736	0	1
SYNE1	3	9	0.0390213	0.257493	1.05537	0.0440709	1
ITPR2	1	6	0.0478605	0.130181	1.09048	0.00280676	1
POLR2A	1	6	0.0478605	0.130181	1.09048	0.00280676	1
DST	12	3	0.0632727	3.35238	18.8454	0.882713	1
AKR1B15	5	0	0.0680855	Inf	Inf	0.743293	1
CFAP43	5	0	0.0680855	Inf	Inf	0.743293	1
DCAF13	5	0	0.0680855	Inf	Inf	0.743293	1
KNTC1	5	0	0.0680855	Inf	Inf	0.743293	1
PLEKHA2	5	0	0.0680855	Inf	Inf	0.743293	1
ZNF79	5	0	0.0680855	Inf	Inf	0.743293	1
ERBB4	7	1	0.0800874	5.77992	262.841	0.729865	1
KMT2D	7	1	0.0800874	5.77992	262.841	0.729865	1
ZFHX4	2	7	0.083792	0.222612	1.19183	0.0222552	1
A2M	0	3	0.0876	0	1.9368	0	1
AC008397.2	0	3	0.0876	0	1.9368	0	1
ADAM10	0	3	0.0876	0	1.9368	0	1
ADAMTS20	0	3	0.0876	0	1.9368	0	1
ADGRE3	0	3	0.0876	0	1.9368	0	1
AKNAD1	0	3	0.0876	0	1.9368	0	1
ALG10B	0	3	0.0876	0	1.9368	0	1
ALLC	0	3	0.0876	0	1.9368	0	1
ANKRD34A	0	3	0.0876	0	1.9368	0	1
ANKRD44	0	3	0.0876	0	1.9368	0	1
ARID2	0	3	0.0876	0	1.9368	0	1
ASXL1	0	3	0.0876	0	1.9368	0	1
ATP12A	0	3	0.0876	0	1.9368	0	1
ATP5F1B	0	3	0.0876	0	1.9368	0	1
ATXN1	0	3	0.0876	0	1.9368	0	1
BUB1B	0	3	0.0876	0	1.9368	0	1
C1S	0	3	0.0876	0	1.9368	0	1
CA14	0	3	0.0876	0	1.9368	0	1
CAD	0	3	0.0876	0	1.9368	0	1
CAPN3	0	3	0.0876	0	1.9368	0	1
CASP10	0	3	0.0876	0	1.9368	0	1
CCDC24	0	3	0.0876	0	1.9368	0	1
CCT8	0	3	0.0876	0	1.9368	0	1
CFAP251	0	3	0.0876	0	1.9368	0	1
CPNE7	0	3	0.0876	0	1.9368	0	1
CPSF4	0	3	0.0876	0	1.9368	0	1
CSGALNACT2	0	3	0.0876	0	1.9368	0	1
CSK	0	3	0.0876	0	1.9368	0	1
CTAGE1	0	3	0.0876	0	1.9368	0	1
DDX50	0	3	0.0876	0	1.9368	0	1
DSCAM	0	3	0.0876	0	1.9368	0	1
DYRK4	0	3	0.0876	0	1.9368	0	1
E2F8	0	3	0.0876	0	1.9368	0	1
EFCAB5	0	3	0.0876	0	1.9368	0	1
EPHB4	0	3	0.0876	0	1.9368	0	1
FAM161B	0	3	0.0876	0	1.9368	0	1
FLT4	0	3	0.0876	0	1.9368	0	1
GALNT13	0	3	0.0876	0	1.9368	0	1
GARRE1	0	3	0.0876	0	1.9368	0	1
GPATCH8	0	3	0.0876	0	1.9368	0	1
GPR180	0	3	0.0876	0	1.9368	0	1
GPRC5C	0	3	0.0876	0	1.9368	0	1
GPRIN3	0	3	0.0876	0	1.9368	0	1
GRM1	0	3	0.0876	0	1.9368	0	1
GRM3	0	3	0.0876	0	1.9368	0	1
GUCY2C	0	3	0.0876	0	1.9368	0	1
HEATR9	0	3	0.0876	0	1.9368	0	1
HOXC6	0	3	0.0876	0	1.9368	0	1
HSD17B2	0	3	0.0876	0	1.9368	0	1
IFIT1	0	3	0.0876	0	1.9368	0	1
IGSF22	0	3	0.0876	0	1.9368	0	1
IL16	0	3	0.0876	0	1.9368	0	1
IL1RL2	0	3	0.0876	0	1.9368	0	1
ITGA5	0	3	0.0876	0	1.9368	0	1
KALRN	0	3	0.0876	0	1.9368	0	1
KIAA1614	0	3	0.0876	0	1.9368	0	1
KLHL4	0	3	0.0876	0	1.9368	0	1
KRT28	0	3	0.0876	0	1.9368	0	1
LARS2	0	3	0.0876	0	1.9368	0	1
LCN1	0	3	0.0876	0	1.9368	0	1
LIPI	0	3	0.0876	0	1.9368	0	1
LONRF3	0	3	0.0876	0	1.9368	0	1
LOXL3	0	3	0.0876	0	1.9368	0	1
LRIG3	0	3	0.0876	0	1.9368	0	1
MAP4	0	3	0.0876	0	1.9368	0	1
MCOLN1	0	3	0.0876	0	1.9368	0	1
MCOLN3	0	3	0.0876	0	1.9368	0	1
MFSD6	0	3	0.0876	0	1.9368	0	1
MICAL3	0	3	0.0876	0	1.9368	0	1
MYO19	0	3	0.0876	0	1.9368	0	1
MYO1E	0	3	0.0876	0	1.9368	0	1
NAALAD2	0	3	0.0876	0	1.9368	0	1
NFE2L2	0	3	0.0876	0	1.9368	0	1
NOS1AP	0	3	0.0876	0	1.9368	0	1
NRROS	0	3	0.0876	0	1.9368	0	1
NT5DC3	0	3	0.0876	0	1.9368	0	1
OR10S1	0	3	0.0876	0	1.9368	0	1
OTOF	0	3	0.0876	0	1.9368	0	1
OTOL1	0	3	0.0876	0	1.9368	0	1
PADI6	0	3	0.0876	0	1.9368	0	1
PGAM2	0	3	0.0876	0	1.9368	0	1
PHF20	0	3	0.0876	0	1.9368	0	1
PLEKHG2	0	3	0.0876	0	1.9368	0	1
PLOD3	0	3	0.0876	0	1.9368	0	1
POLK	0	3	0.0876	0	1.9368	0	1
PRELID1	0	3	0.0876	0	1.9368	0	1
RABEP1	0	3	0.0876	0	1.9368	0	1
RBM19	0	3	0.0876	0	1.9368	0	1
RNF43	0	3	0.0876	0	1.9368	0	1
RNF6	0	3	0.0876	0	1.9368	0	1
RORA	0	3	0.0876	0	1.9368	0	1
RPGRIP1	0	3	0.0876	0	1.9368	0	1
RRS1	0	3	0.0876	0	1.9368	0	1
SATB2	0	3	0.0876	0	1.9368	0	1
SCMH1	0	3	0.0876	0	1.9368	0	1
SCN5A	0	3	0.0876	0	1.9368	0	1
SCNN1A	0	3	0.0876	0	1.9368	0	1
SECISBP2	0	3	0.0876	0	1.9368	0	1
SFXN4	0	3	0.0876	0	1.9368	0	1
SLC16A4	0	3	0.0876	0	1.9368	0	1
SLC66A3	0	3	0.0876	0	1.9368	0	1
SLIT3	0	3	0.0876	0	1.9368	0	1
SMCHD1	0	3	0.0876	0	1.9368	0	1
SOS1	0	3	0.0876	0	1.9368	0	1
SPSB3	0	3	0.0876	0	1.9368	0	1
SV2C	0	3	0.0876	0	1.9368	0	1
SYTL2	0	3	0.0876	0	1.9368	0	1
TENM4	0	3	0.0876	0	1.9368	0	1
TERT	0	3	0.0876	0	1.9368	0	1
TINAGL1	0	3	0.0876	0	1.9368	0	1
TMEM131	0	3	0.0876	0	1.9368	0	1
TMEM131L	0	3	0.0876	0	1.9368	0	1
TMPRSS15	0	3	0.0876	0	1.9368	0	1
TMPRSS6	0	3	0.0876	0	1.9368	0	1
TNXB	0	3	0.0876	0	1.9368	0	1
TRPC7	0	3	0.0876	0	1.9368	0	1
TRPM2	0	3	0.0876	0	1.9368	0	1
TTC7B	0	3	0.0876	0	1.9368	0	1
UBN2	0	3	0.0876	0	1.9368	0	1
UBR2	0	3	0.0876	0	1.9368	0	1
UGT2A3	0	3	0.0876	0	1.9368	0	1
UGT2B7	0	3	0.0876	0	1.9368	0	1
UNC45B	0	3	0.0876	0	1.9368	0	1
USP11	0	3	0.0876	0	1.9368	0	1
WBP11	0	3	0.0876	0	1.9368	0	1
XPO1	0	3	0.0876	0	1.9368	0	1
ZBTB21	0	3	0.0876	0	1.9368	0	1
ZFX	0	3	0.0876	0	1.9368	0	1
ZKSCAN3	0	3	0.0876	0	1.9368	0	1
ZMYM1	0	3	0.0876	0	1.9368	0	1
ZMYM5	0	3	0.0876	0	1.9368	0	1
ZNF148	0	3	0.0876	0	1.9368	0	1
ZNF155	0	3	0.0876	0	1.9368	0	1
ZNF543	0	3	0.0876	0	1.9368	0	1
ZNF594	0	3	0.0876	0	1.9368	0	1
ZNF600	0	3	0.0876	0	1.9368	0	1
BRINP2	1	5	0.092679	0.157216	1.42596	0.00329661	1
HUWE1	1	5	0.092679	0.157216	1.42596	0.00329661	1
LAMC2	1	5	0.092679	0.157216	1.42596	0.00329661	1
PCDH7	1	5	0.092679	0.157216	1.42596	0.00329661	1
PTPRT	1	5	0.092679	0.157216	1.42596	0.00329661	1
SECISBP2L	1	5	0.092679	0.157216	1.42596	0.00329661	1
ABCB1	4	0	0.131712	Inf	Inf	0.533548	1
ABCC9	4	0	0.131712	Inf	Inf	0.533548	1
AGRN	4	0	0.131712	Inf	Inf	0.533548	1
AMOTL1	4	0	0.131712	Inf	Inf	0.533548	1
AOC1	4	0	0.131712	Inf	Inf	0.533548	1
ATG2A	4	0	0.131712	Inf	Inf	0.533548	1
CENPW	4	0	0.131712	Inf	Inf	0.533548	1
CHFR	4	0	0.131712	Inf	Inf	0.533548	1
CUL7	4	0	0.131712	Inf	Inf	0.533548	1
DHX29	4	0	0.131712	Inf	Inf	0.533548	1
GALNT7	4	0	0.131712	Inf	Inf	0.533548	1
GAP43	4	0	0.131712	Inf	Inf	0.533548	1
GLI3	4	0	0.131712	Inf	Inf	0.533548	1
GNPTAB	4	0	0.131712	Inf	Inf	0.533548	1
GPNMB	4	0	0.131712	Inf	Inf	0.533548	1
GRIK1	4	0	0.131712	Inf	Inf	0.533548	1
ITIH2	4	0	0.131712	Inf	Inf	0.533548	1
MSH6	4	0	0.131712	Inf	Inf	0.533548	1
NDUFC1	4	0	0.131712	Inf	Inf	0.533548	1
PCDHGB4	4	0	0.131712	Inf	Inf	0.533548	1
PKP4	4	0	0.131712	Inf	Inf	0.533548	1
PLEKHG3	4	0	0.131712	Inf	Inf	0.533548	1
PPFIA1	4	0	0.131712	Inf	Inf	0.533548	1
RAB11FIP3	4	0	0.131712	Inf	Inf	0.533548	1
RTN1	4	0	0.131712	Inf	Inf	0.533548	1
SACS	4	0	0.131712	Inf	Inf	0.533548	1
SLCO4C1	4	0	0.131712	Inf	Inf	0.533548	1
TEAD2	4	0	0.131712	Inf	Inf	0.533548	1
TNS1	4	0	0.131712	Inf	Inf	0.533548	1
TOP1	4	0	0.131712	Inf	Inf	0.533548	1
UBE3C	4	0	0.131712	Inf	Inf	0.533548	1
WDR90	4	0	0.131712	Inf	Inf	0.533548	1
XPC	4	0	0.131712	Inf	Inf	0.533548	1
ZNF714	4	0	0.131712	Inf	Inf	0.533548	1
DOP1A	6	1	0.136755	4.92898	228.744	0.588421	1
IFT140	6	1	0.136755	4.92898	228.744	0.588421	1
LAMA3	6	1	0.136755	4.92898	228.744	0.588421	1
COL5A3	2	6	0.146074	0.261364	1.48827	0.0254912	1
CUBN	2	6	0.146074	0.261364	1.48827	0.0254912	1
MTUS2	2	6	0.146074	0.261364	1.48827	0.0254912	1
ANKS1B	1	4	0.176369	0.197694	2.02466	0.00398291	1
ATP7B	1	4	0.176369	0.197694	2.02466	0.00398291	1
BPTF	1	4	0.176369	0.197694	2.02466	0.00398291	1
CENPE	1	4	0.176369	0.197694	2.02466	0.00398291	1
CFAP47	1	4	0.176369	0.197694	2.02466	0.00398291	1
CHD5	1	4	0.176369	0.197694	2.02466	0.00398291	1
COL24A1	1	4	0.176369	0.197694	2.02466	0.00398291	1
DMD	1	4	0.176369	0.197694	2.02466	0.00398291	1
DMXL2	1	4	0.176369	0.197694	2.02466	0.00398291	1
DNAH1	1	4	0.176369	0.197694	2.02466	0.00398291	1
DOCK4	1	4	0.176369	0.197694	2.02466	0.00398291	1
DUOX1	1	4	0.176369	0.197694	2.02466	0.00398291	1
EML5	1	4	0.176369	0.197694	2.02466	0.00398291	1
EPHA5	1	4	0.176369	0.197694	2.02466	0.00398291	1
FBN3	1	4	0.176369	0.197694	2.02466	0.00398291	1
LRRIQ1	1	4	0.176369	0.197694	2.02466	0.00398291	1
MDN1	1	4	0.176369	0.197694	2.02466	0.00398291	1
MRTFB	1	4	0.176369	0.197694	2.02466	0.00398291	1
MYO15A	1	4	0.176369	0.197694	2.02466	0.00398291	1
NDST4	1	4	0.176369	0.197694	2.02466	0.00398291	1
OR2L8	1	4	0.176369	0.197694	2.02466	0.00398291	1
PCF11	1	4	0.176369	0.197694	2.02466	0.00398291	1
PHTF1	1	4	0.176369	0.197694	2.02466	0.00398291	1
QSER1	1	4	0.176369	0.197694	2.02466	0.00398291	1
RBM28	1	4	0.176369	0.197694	2.02466	0.00398291	1
RELN	1	4	0.176369	0.197694	2.02466	0.00398291	1
SCAF8	1	4	0.176369	0.197694	2.02466	0.00398291	1
SLC22A6	1	4	0.176369	0.197694	2.02466	0.00398291	1
SLF2	1	4	0.176369	0.197694	2.02466	0.00398291	1
SLIT2	1	4	0.176369	0.197694	2.02466	0.00398291	1
SNX25	1	4	0.176369	0.197694	2.02466	0.00398291	1
SULF1	1	4	0.176369	0.197694	2.02466	0.00398291	1
TET2	1	4	0.176369	0.197694	2.02466	0.00398291	1
UBR5	1	4	0.176369	0.197694	2.02466	0.00398291	1
ZFPM2	1	4	0.176369	0.197694	2.02466	0.00398291	1
ZYG11B	1	4	0.176369	0.197694	2.02466	0.00398291	1
ABCA13	3	6	0.194927	0.393705	1.87951	0.0626863	1
PRKDC	3	6	0.194927	0.393705	1.87951	0.0626863	1
TLN2	3	6	0.194927	0.393705	1.87951	0.0626863	1
ATRX	8	2	0.194957	3.30195	32.3658	0.64586	1
AADACL4	0	2	0.197953	0	4.27497	0	1
AARS2	0	2	0.197953	0	4.27497	0	1
ABCA2	0	2	0.197953	0	4.27497	0	1
ABCA4	0	2	0.197953	0	4.27497	0	1
ABCA5	0	2	0.197953	0	4.27497	0	1
ABCC5	0	2	0.197953	0	4.27497	0	1
ABCD4	0	2	0.197953	0	4.27497	0	1
ABCG8	0	2	0.197953	0	4.27497	0	1
ABI2	0	2	0.197953	0	4.27497	0	1
ABLIM1	0	2	0.197953	0	4.27497	0	1
ABLIM3	0	2	0.197953	0	4.27497	0	1
AC013489.1	0	2	0.197953	0	4.27497	0	1
AC092143.1	0	2	0.197953	0	4.27497	0	1
ACE	0	2	0.197953	0	4.27497	0	1
ACSM5	0	2	0.197953	0	4.27497	0	1
ACTL6A	0	2	0.197953	0	4.27497	0	1
ACTR6	0	2	0.197953	0	4.27497	0	1
ADAD2	0	2	0.197953	0	4.27497	0	1
ADAM15	0	2	0.197953	0	4.27497	0	1
ADAM19	0	2	0.197953	0	4.27497	0	1
ADAMTS7	0	2	0.197953	0	4.27497	0	1
ADCYAP1R1	0	2	0.197953	0	4.27497	0	1
ADGRA1	0	2	0.197953	0	4.27497	0	1
ADGRD1	0	2	0.197953	0	4.27497	0	1
ADGRF5	0	2	0.197953	0	4.27497	0	1
ADGRG2	0	2	0.197953	0	4.27497	0	1
AFF2	0	2	0.197953	0	4.27497	0	1
AHDC1	0	2	0.197953	0	4.27497	0	1
AICDA	0	2	0.197953	0	4.27497	0	1
AKAP4	0	2	0.197953	0	4.27497	0	1
AKAP8L	0	2	0.197953	0	4.27497	0	1
AKIP1	0	2	0.197953	0	4.27497	0	1
AKT2	0	2	0.197953	0	4.27497	0	1
AL121899.2	0	2	0.197953	0	4.27497	0	1
ALDH16A1	0	2	0.197953	0	4.27497	0	1
ALG10	0	2	0.197953	0	4.27497	0	1
ALPK3	0	2	0.197953	0	4.27497	0	1
ANKH	0	2	0.197953	0	4.27497	0	1
ANKRD1	0	2	0.197953	0	4.27497	0	1
ANKRD50	0	2	0.197953	0	4.27497	0	1
ANO5	0	2	0.197953	0	4.27497	0	1
ANXA4	0	2	0.197953	0	4.27497	0	1
AP5Z1	0	2	0.197953	0	4.27497	0	1
APOL6	0	2	0.197953	0	4.27497	0	1
ARHGEF1	0	2	0.197953	0	4.27497	0	1
ARMCX5-GPRASP2	0	2	0.197953	0	4.27497	0	1
ARNTL	0	2	0.197953	0	4.27497	0	1
ARSG	0	2	0.197953	0	4.27497	0	1
ASIC2	0	2	0.197953	0	4.27497	0	1
ASTN1	0	2	0.197953	0	4.27497	0	1
ATAD2	0	2	0.197953	0	4.27497	0	1
ATG2B	0	2	0.197953	0	4.27497	0	1
ATP6V1B1	0	2	0.197953	0	4.27497	0	1
ATP8A1	0	2	0.197953	0	4.27497	0	1
ATXN7	0	2	0.197953	0	4.27497	0	1
AXL	0	2	0.197953	0	4.27497	0	1
B3GLCT	0	2	0.197953	0	4.27497	0	1
B4GALNT1	0	2	0.197953	0	4.27497	0	1
B9D1	0	2	0.197953	0	4.27497	0	1
BBS9	0	2	0.197953	0	4.27497	0	1
BCL11B	0	2	0.197953	0	4.27497	0	1
BDH1	0	2	0.197953	0	4.27497	0	1
BORCS5	0	2	0.197953	0	4.27497	0	1
BSCL2	0	2	0.197953	0	4.27497	0	1
BTBD7	0	2	0.197953	0	4.27497	0	1
BTN1A1	0	2	0.197953	0	4.27497	0	1
C11orf16	0	2	0.197953	0	4.27497	0	1
C2CD2L	0	2	0.197953	0	4.27497	0	1
C4BPA	0	2	0.197953	0	4.27497	0	1
C8A	0	2	0.197953	0	4.27497	0	1
C8orf37	0	2	0.197953	0	4.27497	0	1
CACNA1E	0	2	0.197953	0	4.27497	0	1
CAMK1D	0	2	0.197953	0	4.27497	0	1
CAMKK1	0	2	0.197953	0	4.27497	0	1
CAMSAP3	0	2	0.197953	0	4.27497	0	1
CAPN1	0	2	0.197953	0	4.27497	0	1
CARD6	0	2	0.197953	0	4.27497	0	1
CASP1	0	2	0.197953	0	4.27497	0	1
CASQ2	0	2	0.197953	0	4.27497	0	1
CASR	0	2	0.197953	0	4.27497	0	1
CATSPERB	0	2	0.197953	0	4.27497	0	1
CCDC14	0	2	0.197953	0	4.27497	0	1
CCDC144A	0	2	0.197953	0	4.27497	0	1
CCDC146	0	2	0.197953	0	4.27497	0	1
CCDC150	0	2	0.197953	0	4.27497	0	1
CCDC33	0	2	0.197953	0	4.27497	0	1
CCDC80	0	2	0.197953	0	4.27497	0	1
CCDC89	0	2	0.197953	0	4.27497	0	1
CD34	0	2	0.197953	0	4.27497	0	1
CDC23	0	2	0.197953	0	4.27497	0	1
CDH12	0	2	0.197953	0	4.27497	0	1
CDK14	0	2	0.197953	0	4.27497	0	1
CDKL5	0	2	0.197953	0	4.27497	0	1
CELA3B	0	2	0.197953	0	4.27497	0	1
CELSR3	0	2	0.197953	0	4.27497	0	1
CEP131	0	2	0.197953	0	4.27497	0	1
CEP192	0	2	0.197953	0	4.27497	0	1
CEP63	0	2	0.197953	0	4.27497	0	1
CFAP57	0	2	0.197953	0	4.27497	0	1
CHAD	0	2	0.197953	0	4.27497	0	1
CLCN7	0	2	0.197953	0	4.27497	0	1
CLDN18	0	2	0.197953	0	4.27497	0	1
CLDN4	0	2	0.197953	0	4.27497	0	1
CLDN6	0	2	0.197953	0	4.27497	0	1
CLEC18B	0	2	0.197953	0	4.27497	0	1
CLRN3	0	2	0.197953	0	4.27497	0	1
CLVS1	0	2	0.197953	0	4.27497	0	1
CLYBL	0	2	0.197953	0	4.27497	0	1
CNGA2	0	2	0.197953	0	4.27497	0	1
CNPY4	0	2	0.197953	0	4.27497	0	1
CNTNAP2	0	2	0.197953	0	4.27497	0	1
COL20A1	0	2	0.197953	0	4.27497	0	1
COL4A6	0	2	0.197953	0	4.27497	0	1
COL7A1	0	2	0.197953	0	4.27497	0	1
COL8A1	0	2	0.197953	0	4.27497	0	1
COPS2	0	2	0.197953	0	4.27497	0	1
COQ10A	0	2	0.197953	0	4.27497	0	1
CORO2B	0	2	0.197953	0	4.27497	0	1
CPA5	0	2	0.197953	0	4.27497	0	1
CPEB1	0	2	0.197953	0	4.27497	0	1
CPXM2	0	2	0.197953	0	4.27497	0	1
CRTC1	0	2	0.197953	0	4.27497	0	1
CRYGB	0	2	0.197953	0	4.27497	0	1
CRYM	0	2	0.197953	0	4.27497	0	1
CTBP2	0	2	0.197953	0	4.27497	0	1
CTDSP2	0	2	0.197953	0	4.27497	0	1
CTPS1	0	2	0.197953	0	4.27497	0	1
CUL1	0	2	0.197953	0	4.27497	0	1
CUL5	0	2	0.197953	0	4.27497	0	1
CYBRD1	0	2	0.197953	0	4.27497	0	1
CYP1A1	0	2	0.197953	0	4.27497	0	1
DALRD3	0	2	0.197953	0	4.27497	0	1
DAND5	0	2	0.197953	0	4.27497	0	1
DAPL1	0	2	0.197953	0	4.27497	0	1
DCST2	0	2	0.197953	0	4.27497	0	1
DEFB116	0	2	0.197953	0	4.27497	0	1
DENND4B	0	2	0.197953	0	4.27497	0	1
DEPDC7	0	2	0.197953	0	4.27497	0	1
DHX8	0	2	0.197953	0	4.27497	0	1
DISP1	0	2	0.197953	0	4.27497	0	1
DMGDH	0	2	0.197953	0	4.27497	0	1
DMPK	0	2	0.197953	0	4.27497	0	1
DNA2	0	2	0.197953	0	4.27497	0	1
DNAJC13	0	2	0.197953	0	4.27497	0	1
DOCK11	0	2	0.197953	0	4.27497	0	1
DSC3	0	2	0.197953	0	4.27497	0	1
EBNA1BP2	0	2	0.197953	0	4.27497	0	1
ECT2	0	2	0.197953	0	4.27497	0	1
EIF2B3	0	2	0.197953	0	4.27497	0	1
ELAPOR2	0	2	0.197953	0	4.27497	0	1
ELMO1	0	2	0.197953	0	4.27497	0	1
ELP2	0	2	0.197953	0	4.27497	0	1
EMC2	0	2	0.197953	0	4.27497	0	1
ENHO	0	2	0.197953	0	4.27497	0	1
ENO1	0	2	0.197953	0	4.27497	0	1
ENPP4	0	2	0.197953	0	4.27497	0	1
EPHB6	0	2	0.197953	0	4.27497	0	1
ERC1	0	2	0.197953	0	4.27497	0	1
ETV1	0	2	0.197953	0	4.27497	0	1
EXOC6B	0	2	0.197953	0	4.27497	0	1
EXT1	0	2	0.197953	0	4.27497	0	1
FAAH	0	2	0.197953	0	4.27497	0	1
FAAP100	0	2	0.197953	0	4.27497	0	1
FAM153A	0	2	0.197953	0	4.27497	0	1
FAM170A	0	2	0.197953	0	4.27497	0	1
FAM171A1	0	2	0.197953	0	4.27497	0	1
FAM20B	0	2	0.197953	0	4.27497	0	1
FAM217A	0	2	0.197953	0	4.27497	0	1
FAM241B	0	2	0.197953	0	4.27497	0	1
FAM83E	0	2	0.197953	0	4.27497	0	1
FANCA	0	2	0.197953	0	4.27497	0	1
FANCE	0	2	0.197953	0	4.27497	0	1
FANCG	0	2	0.197953	0	4.27497	0	1
FARP2	0	2	0.197953	0	4.27497	0	1
FBXL14	0	2	0.197953	0	4.27497	0	1
FBXL3	0	2	0.197953	0	4.27497	0	1
FBXO11	0	2	0.197953	0	4.27497	0	1
FCAR	0	2	0.197953	0	4.27497	0	1
FGA	0	2	0.197953	0	4.27497	0	1
FGD2	0	2	0.197953	0	4.27497	0	1
FGGY	0	2	0.197953	0	4.27497	0	1
FHOD3	0	2	0.197953	0	4.27497	0	1
FIGN	0	2	0.197953	0	4.27497	0	1
FLACC1	0	2	0.197953	0	4.27497	0	1
FMN2	0	2	0.197953	0	4.27497	0	1
FMO1	0	2	0.197953	0	4.27497	0	1
FOXJ3	0	2	0.197953	0	4.27497	0	1
FRS2	0	2	0.197953	0	4.27497	0	1
FRYL	0	2	0.197953	0	4.27497	0	1
FYB1	0	2	0.197953	0	4.27497	0	1
GABBR1	0	2	0.197953	0	4.27497	0	1
GABRB1	0	2	0.197953	0	4.27497	0	1
GALNT18	0	2	0.197953	0	4.27497	0	1
GAPDHS	0	2	0.197953	0	4.27497	0	1
GAREM1	0	2	0.197953	0	4.27497	0	1
GATAD2A	0	2	0.197953	0	4.27497	0	1
GBA2	0	2	0.197953	0	4.27497	0	1
GBP1	0	2	0.197953	0	4.27497	0	1
GCNT1	0	2	0.197953	0	4.27497	0	1
GET1-SH3BGR	0	2	0.197953	0	4.27497	0	1
GGA1	0	2	0.197953	0	4.27497	0	1
GID8	0	2	0.197953	0	4.27497	0	1
GIT2	0	2	0.197953	0	4.27497	0	1
GLI1	0	2	0.197953	0	4.27497	0	1
GLS2	0	2	0.197953	0	4.27497	0	1
GNA14	0	2	0.197953	0	4.27497	0	1
GOLGA4	0	2	0.197953	0	4.27497	0	1
GOLGA5	0	2	0.197953	0	4.27497	0	1
GOLIM4	0	2	0.197953	0	4.27497	0	1
GOT2	0	2	0.197953	0	4.27497	0	1
GPR148	0	2	0.197953	0	4.27497	0	1
GPR15	0	2	0.197953	0	4.27497	0	1
GPR65	0	2	0.197953	0	4.27497	0	1
GPSM1	0	2	0.197953	0	4.27497	0	1
GPX4	0	2	0.197953	0	4.27497	0	1
GPX8	0	2	0.197953	0	4.27497	0	1
GRHL1	0	2	0.197953	0	4.27497	0	1
GRPEL1	0	2	0.197953	0	4.27497	0	1
GRSF1	0	2	0.197953	0	4.27497	0	1
GULP1	0	2	0.197953	0	4.27497	0	1
H2AC15	0	2	0.197953	0	4.27497	0	1
H4C5	0	2	0.197953	0	4.27497	0	1
HAUS7	0	2	0.197953	0	4.27497	0	1
HCRTR2	0	2	0.197953	0	4.27497	0	1
HDAC9	0	2	0.197953	0	4.27497	0	1
HECTD2	0	2	0.197953	0	4.27497	0	1
HEXA	0	2	0.197953	0	4.27497	0	1
HIVEP2	0	2	0.197953	0	4.27497	0	1
HJURP	0	2	0.197953	0	4.27497	0	1
HMGCS2	0	2	0.197953	0	4.27497	0	1
HTR7	0	2	0.197953	0	4.27497	0	1
IFIT2	0	2	0.197953	0	4.27497	0	1
IGDCC3	0	2	0.197953	0	4.27497	0	1
IGLC2	0	2	0.197953	0	4.27497	0	1
IGSF9	0	2	0.197953	0	4.27497	0	1
IL6ST	0	2	0.197953	0	4.27497	0	1
INPP4B	0	2	0.197953	0	4.27497	0	1
INTU	0	2	0.197953	0	4.27497	0	1
IP6K3	0	2	0.197953	0	4.27497	0	1
IQCK	0	2	0.197953	0	4.27497	0	1
ISY1-RAB43	0	2	0.197953	0	4.27497	0	1
ITGA1	0	2	0.197953	0	4.27497	0	1
JADE1	0	2	0.197953	0	4.27497	0	1
KAT14	0	2	0.197953	0	4.27497	0	1
KATNIP	0	2	0.197953	0	4.27497	0	1
KCNA1	0	2	0.197953	0	4.27497	0	1
KCNN2	0	2	0.197953	0	4.27497	0	1
KCNN3	0	2	0.197953	0	4.27497	0	1
KCNQ1	0	2	0.197953	0	4.27497	0	1
KDM2A	0	2	0.197953	0	4.27497	0	1
KDM5A	0	2	0.197953	0	4.27497	0	1
KDM5D	0	2	0.197953	0	4.27497	0	1
KIF15	0	2	0.197953	0	4.27497	0	1
KIF19	0	2	0.197953	0	4.27497	0	1
KIF26B	0	2	0.197953	0	4.27497	0	1
KIF27	0	2	0.197953	0	4.27497	0	1
KIF2B	0	2	0.197953	0	4.27497	0	1
KIF5B	0	2	0.197953	0	4.27497	0	1
KIF7	0	2	0.197953	0	4.27497	0	1
KIR2DL1	0	2	0.197953	0	4.27497	0	1
KLF12	0	2	0.197953	0	4.27497	0	1
KLHL7	0	2	0.197953	0	4.27497	0	1
KLK13	0	2	0.197953	0	4.27497	0	1
KRT16	0	2	0.197953	0	4.27497	0	1
KRT72	0	2	0.197953	0	4.27497	0	1
KRT85	0	2	0.197953	0	4.27497	0	1
KRTAP19-2	0	2	0.197953	0	4.27497	0	1
KTN1	0	2	0.197953	0	4.27497	0	1
LACC1	0	2	0.197953	0	4.27497	0	1
LACRT	0	2	0.197953	0	4.27497	0	1
LAMA5	0	2	0.197953	0	4.27497	0	1
LARGE1	0	2	0.197953	0	4.27497	0	1
LDHAL6B	0	2	0.197953	0	4.27497	0	1
LETM1	0	2	0.197953	0	4.27497	0	1
LHFPL1	0	2	0.197953	0	4.27497	0	1
LRRTM3	0	2	0.197953	0	4.27497	0	1
LTA4H	0	2	0.197953	0	4.27497	0	1
LXN	0	2	0.197953	0	4.27497	0	1
MACROH2A2	0	2	0.197953	0	4.27497	0	1
MAGEE1	0	2	0.197953	0	4.27497	0	1
MAIP1	0	2	0.197953	0	4.27497	0	1
MANEA	0	2	0.197953	0	4.27497	0	1
MAP10	0	2	0.197953	0	4.27497	0	1
MAP2K7	0	2	0.197953	0	4.27497	0	1
MAPK8IP1	0	2	0.197953	0	4.27497	0	1
MAST2	0	2	0.197953	0	4.27497	0	1
MEI1	0	2	0.197953	0	4.27497	0	1
MEX3B	0	2	0.197953	0	4.27497	0	1
MFSD13A	0	2	0.197953	0	4.27497	0	1
MFSD8	0	2	0.197953	0	4.27497	0	1
MIS18A	0	2	0.197953	0	4.27497	0	1
MMP3	0	2	0.197953	0	4.27497	0	1
MMRN2	0	2	0.197953	0	4.27497	0	1
MOCS3	0	2	0.197953	0	4.27497	0	1
MORC1	0	2	0.197953	0	4.27497	0	1
MPG	0	2	0.197953	0	4.27497	0	1
MPRIP	0	2	0.197953	0	4.27497	0	1
MROH9	0	2	0.197953	0	4.27497	0	1
MRPS22	0	2	0.197953	0	4.27497	0	1
MSC	0	2	0.197953	0	4.27497	0	1
MSI1	0	2	0.197953	0	4.27497	0	1
MSTN	0	2	0.197953	0	4.27497	0	1
MTAP	0	2	0.197953	0	4.27497	0	1
MTCH2	0	2	0.197953	0	4.27497	0	1
MTCL1	0	2	0.197953	0	4.27497	0	1
MTF1	0	2	0.197953	0	4.27497	0	1
MTHFR	0	2	0.197953	0	4.27497	0	1
MTMR11	0	2	0.197953	0	4.27497	0	1
MTREX	0	2	0.197953	0	4.27497	0	1
MYO18B	0	2	0.197953	0	4.27497	0	1
MYO1A	0	2	0.197953	0	4.27497	0	1
MYO1B	0	2	0.197953	0	4.27497	0	1
MYO3B	0	2	0.197953	0	4.27497	0	1
MYOM2	0	2	0.197953	0	4.27497	0	1
MYOM3	0	2	0.197953	0	4.27497	0	1
NAA40	0	2	0.197953	0	4.27497	0	1
NAGK	0	2	0.197953	0	4.27497	0	1
NARF	0	2	0.197953	0	4.27497	0	1
NBEAL1	0	2	0.197953	0	4.27497	0	1
NCF2	0	2	0.197953	0	4.27497	0	1
NCOA5	0	2	0.197953	0	4.27497	0	1
NDST1	0	2	0.197953	0	4.27497	0	1
NEDD9	0	2	0.197953	0	4.27497	0	1
NEK11	0	2	0.197953	0	4.27497	0	1
NELFCD	0	2	0.197953	0	4.27497	0	1
NEMF	0	2	0.197953	0	4.27497	0	1
NEURL3	0	2	0.197953	0	4.27497	0	1
NFATC2	0	2	0.197953	0	4.27497	0	1
NINL	0	2	0.197953	0	4.27497	0	1
NISCH	0	2	0.197953	0	4.27497	0	1
NLE1	0	2	0.197953	0	4.27497	0	1
NLRP13	0	2	0.197953	0	4.27497	0	1
NOBOX	0	2	0.197953	0	4.27497	0	1
NOS2	0	2	0.197953	0	4.27497	0	1
NPFFR2	0	2	0.197953	0	4.27497	0	1
NR1H4	0	2	0.197953	0	4.27497	0	1
NR3C2	0	2	0.197953	0	4.27497	0	1
NRCAM	0	2	0.197953	0	4.27497	0	1
NTRK3	0	2	0.197953	0	4.27497	0	1
NUCB2	0	2	0.197953	0	4.27497	0	1
NUDT7	0	2	0.197953	0	4.27497	0	1
NUP188	0	2	0.197953	0	4.27497	0	1
OAZ3	0	2	0.197953	0	4.27497	0	1
OGDH	0	2	0.197953	0	4.27497	0	1
OMD	0	2	0.197953	0	4.27497	0	1
OPTC	0	2	0.197953	0	4.27497	0	1
OR13C8	0	2	0.197953	0	4.27497	0	1
OR4C3	0	2	0.197953	0	4.27497	0	1
OR4K2	0	2	0.197953	0	4.27497	0	1
OR4P4	0	2	0.197953	0	4.27497	0	1
OR4Q3	0	2	0.197953	0	4.27497	0	1
OR52B4	0	2	0.197953	0	4.27497	0	1
OR5K2	0	2	0.197953	0	4.27497	0	1
OR5W2	0	2	0.197953	0	4.27497	0	1
OR7D2	0	2	0.197953	0	4.27497	0	1
OR7G2	0	2	0.197953	0	4.27497	0	1
OR8D2	0	2	0.197953	0	4.27497	0	1
ORC3	0	2	0.197953	0	4.27497	0	1
OSBPL11	0	2	0.197953	0	4.27497	0	1
OTOGL	0	2	0.197953	0	4.27497	0	1
PAAF1	0	2	0.197953	0	4.27497	0	1
PASD1	0	2	0.197953	0	4.27497	0	1
PBX2	0	2	0.197953	0	4.27497	0	1
PCARE	0	2	0.197953	0	4.27497	0	1
PCCB	0	2	0.197953	0	4.27497	0	1
PCDHA5	0	2	0.197953	0	4.27497	0	1
PCDHB11	0	2	0.197953	0	4.27497	0	1
PCDHB15	0	2	0.197953	0	4.27497	0	1
PCDHB9	0	2	0.197953	0	4.27497	0	1
PCDHGA11	0	2	0.197953	0	4.27497	0	1
PCNA	0	2	0.197953	0	4.27497	0	1
PDC	0	2	0.197953	0	4.27497	0	1
PDE4A	0	2	0.197953	0	4.27497	0	1
PDE4DIP	0	2	0.197953	0	4.27497	0	1
PDXDC1	0	2	0.197953	0	4.27497	0	1
PDXP	0	2	0.197953	0	4.27497	0	1
PES1	0	2	0.197953	0	4.27497	0	1
PGBD2	0	2	0.197953	0	4.27497	0	1
PGLYRP2	0	2	0.197953	0	4.27497	0	1
PHB	0	2	0.197953	0	4.27497	0	1
PHF20L1	0	2	0.197953	0	4.27497	0	1
PHYHIP	0	2	0.197953	0	4.27497	0	1
PI4K2B	0	2	0.197953	0	4.27497	0	1
PIGG	0	2	0.197953	0	4.27497	0	1
PIGN	0	2	0.197953	0	4.27497	0	1
PIGO	0	2	0.197953	0	4.27497	0	1
PIK3CG	0	2	0.197953	0	4.27497	0	1
PIK3R4	0	2	0.197953	0	4.27497	0	1
PILRA	0	2	0.197953	0	4.27497	0	1
PIP	0	2	0.197953	0	4.27497	0	1
PIP5K1A	0	2	0.197953	0	4.27497	0	1
PKD1	0	2	0.197953	0	4.27497	0	1
PLA2G15	0	2	0.197953	0	4.27497	0	1
PLA2G4D	0	2	0.197953	0	4.27497	0	1
PLD3	0	2	0.197953	0	4.27497	0	1
PLEKHA3	0	2	0.197953	0	4.27497	0	1
PLPPR4	0	2	0.197953	0	4.27497	0	1
PLXNB1	0	2	0.197953	0	4.27497	0	1
PNPLA6	0	2	0.197953	0	4.27497	0	1
POLR1B	0	2	0.197953	0	4.27497	0	1
POMGNT1	0	2	0.197953	0	4.27497	0	1
POU6F2	0	2	0.197953	0	4.27497	0	1
PPEF1	0	2	0.197953	0	4.27497	0	1
PPIP5K2	0	2	0.197953	0	4.27497	0	1
PPP1R16B	0	2	0.197953	0	4.27497	0	1
PRAG1	0	2	0.197953	0	4.27497	0	1
PRDM14	0	2	0.197953	0	4.27497	0	1
PRKACG	0	2	0.197953	0	4.27497	0	1
PRKCSH	0	2	0.197953	0	4.27497	0	1
PRUNE1	0	2	0.197953	0	4.27497	0	1
PSG3	0	2	0.197953	0	4.27497	0	1
PSMC5	0	2	0.197953	0	4.27497	0	1
PSMG1	0	2	0.197953	0	4.27497	0	1
PTCD3	0	2	0.197953	0	4.27497	0	1
PTOV1	0	2	0.197953	0	4.27497	0	1
PTPN18	0	2	0.197953	0	4.27497	0	1
PTPRR	0	2	0.197953	0	4.27497	0	1
PTPRU	0	2	0.197953	0	4.27497	0	1
PYCARD	0	2	0.197953	0	4.27497	0	1
RAB1A	0	2	0.197953	0	4.27497	0	1
RAB6D	0	2	0.197953	0	4.27497	0	1
RABGAP1L	0	2	0.197953	0	4.27497	0	1
RAD50	0	2	0.197953	0	4.27497	0	1
RAD52	0	2	0.197953	0	4.27497	0	1
RAD54L	0	2	0.197953	0	4.27497	0	1
RAD54L2	0	2	0.197953	0	4.27497	0	1
RANBP10	0	2	0.197953	0	4.27497	0	1
RARB	0	2	0.197953	0	4.27497	0	1
RASGRP1	0	2	0.197953	0	4.27497	0	1
RBM26	0	2	0.197953	0	4.27497	0	1
RBM27	0	2	0.197953	0	4.27497	0	1
RBP3	0	2	0.197953	0	4.27497	0	1
RCAN1	0	2	0.197953	0	4.27497	0	1
RCSD1	0	2	0.197953	0	4.27497	0	1
RDH16	0	2	0.197953	0	4.27497	0	1
RERE	0	2	0.197953	0	4.27497	0	1
RETREG1	0	2	0.197953	0	4.27497	0	1
RHOB	0	2	0.197953	0	4.27497	0	1
RHOBTB1	0	2	0.197953	0	4.27497	0	1
RIMS1	0	2	0.197953	0	4.27497	0	1
RIOK2	0	2	0.197953	0	4.27497	0	1
RIPPLY3	0	2	0.197953	0	4.27497	0	1
RMI2	0	2	0.197953	0	4.27497	0	1
RNF121	0	2	0.197953	0	4.27497	0	1
RPAIN	0	2	0.197953	0	4.27497	0	1
RPL12	0	2	0.197953	0	4.27497	0	1
RPL4	0	2	0.197953	0	4.27497	0	1
RPS19	0	2	0.197953	0	4.27497	0	1
RPS6KC1	0	2	0.197953	0	4.27497	0	1
RRP1B	0	2	0.197953	0	4.27497	0	1
RSF1	0	2	0.197953	0	4.27497	0	1
RSRP1	0	2	0.197953	0	4.27497	0	1
RTP5	0	2	0.197953	0	4.27497	0	1
RUVBL2	0	2	0.197953	0	4.27497	0	1
S100A14	0	2	0.197953	0	4.27497	0	1
SAAL1	0	2	0.197953	0	4.27497	0	1
SALL4	0	2	0.197953	0	4.27497	0	1
SART3	0	2	0.197953	0	4.27497	0	1
SCAPER	0	2	0.197953	0	4.27497	0	1
SCN10A	0	2	0.197953	0	4.27497	0	1
SCYL2	0	2	0.197953	0	4.27497	0	1
SEC23A	0	2	0.197953	0	4.27497	0	1
SEC24A	0	2	0.197953	0	4.27497	0	1
SELENOP	0	2	0.197953	0	4.27497	0	1
SEMA4A	0	2	0.197953	0	4.27497	0	1
SERPINA10	0	2	0.197953	0	4.27497	0	1
SERPINB13	0	2	0.197953	0	4.27497	0	1
SERPINB7	0	2	0.197953	0	4.27497	0	1
SERPING1	0	2	0.197953	0	4.27497	0	1
SETDB1	0	2	0.197953	0	4.27497	0	1
SEZ6	0	2	0.197953	0	4.27497	0	1
SFRP2	0	2	0.197953	0	4.27497	0	1
SGCA	0	2	0.197953	0	4.27497	0	1
SGPL1	0	2	0.197953	0	4.27497	0	1
SH2D2A	0	2	0.197953	0	4.27497	0	1
SH3BP4	0	2	0.197953	0	4.27497	0	1
SHANK2	0	2	0.197953	0	4.27497	0	1
SHROOM2	0	2	0.197953	0	4.27497	0	1
SIM2	0	2	0.197953	0	4.27497	0	1
SLAMF7	0	2	0.197953	0	4.27497	0	1
SLC10A5	0	2	0.197953	0	4.27497	0	1
SLC12A8	0	2	0.197953	0	4.27497	0	1
SLC14A2	0	2	0.197953	0	4.27497	0	1
SLC17A6	0	2	0.197953	0	4.27497	0	1
SLC20A2	0	2	0.197953	0	4.27497	0	1
SLC25A21	0	2	0.197953	0	4.27497	0	1
SLC34A3	0	2	0.197953	0	4.27497	0	1
SLC4A11	0	2	0.197953	0	4.27497	0	1
SLC6A12	0	2	0.197953	0	4.27497	0	1
SLC7A14	0	2	0.197953	0	4.27497	0	1
SLC8B1	0	2	0.197953	0	4.27497	0	1
SLC9A1	0	2	0.197953	0	4.27497	0	1
SLC9A4	0	2	0.197953	0	4.27497	0	1
SLC9A8	0	2	0.197953	0	4.27497	0	1
SLC9A9	0	2	0.197953	0	4.27497	0	1
SMAD9	0	2	0.197953	0	4.27497	0	1
SMARCA1	0	2	0.197953	0	4.27497	0	1
SMARCAL1	0	2	0.197953	0	4.27497	0	1
SNRPN	0	2	0.197953	0	4.27497	0	1
SNX13	0	2	0.197953	0	4.27497	0	1
SOBP	0	2	0.197953	0	4.27497	0	1
SOX4	0	2	0.197953	0	4.27497	0	1
SPAG1	0	2	0.197953	0	4.27497	0	1
SPNS2	0	2	0.197953	0	4.27497	0	1
SPP1	0	2	0.197953	0	4.27497	0	1
SPTBN1	0	2	0.197953	0	4.27497	0	1
SPTBN4	0	2	0.197953	0	4.27497	0	1
SRSF4	0	2	0.197953	0	4.27497	0	1
ST6GAL2	0	2	0.197953	0	4.27497	0	1
ST6GALNAC2	0	2	0.197953	0	4.27497	0	1
STKLD1	0	2	0.197953	0	4.27497	0	1
STRN	0	2	0.197953	0	4.27497	0	1
SUCLG2	0	2	0.197953	0	4.27497	0	1
SUGP1	0	2	0.197953	0	4.27497	0	1
SUSD6	0	2	0.197953	0	4.27497	0	1
SUV39H2	0	2	0.197953	0	4.27497	0	1
SYCE1	0	2	0.197953	0	4.27497	0	1
SYDE2	0	2	0.197953	0	4.27497	0	1
TAF3	0	2	0.197953	0	4.27497	0	1
TAS1R2	0	2	0.197953	0	4.27497	0	1
TATDN1	0	2	0.197953	0	4.27497	0	1
TBC1D5	0	2	0.197953	0	4.27497	0	1
TCEANC2	0	2	0.197953	0	4.27497	0	1
TECTA	0	2	0.197953	0	4.27497	0	1
TEX44	0	2	0.197953	0	4.27497	0	1
THSD4	0	2	0.197953	0	4.27497	0	1
THYN1	0	2	0.197953	0	4.27497	0	1
TIAM2	0	2	0.197953	0	4.27497	0	1
TICAM1	0	2	0.197953	0	4.27497	0	1
TMEM145	0	2	0.197953	0	4.27497	0	1
TMEM165	0	2	0.197953	0	4.27497	0	1
TMEM182	0	2	0.197953	0	4.27497	0	1
TMEM203	0	2	0.197953	0	4.27497	0	1
TMEM68	0	2	0.197953	0	4.27497	0	1
TMF1	0	2	0.197953	0	4.27497	0	1
TMOD1	0	2	0.197953	0	4.27497	0	1
TNFRSF11B	0	2	0.197953	0	4.27497	0	1
TNNI3K	0	2	0.197953	0	4.27497	0	1
TNNT2	0	2	0.197953	0	4.27497	0	1
TRAF5	0	2	0.197953	0	4.27497	0	1
TRAF7	0	2	0.197953	0	4.27497	0	1
TRDMT1	0	2	0.197953	0	4.27497	0	1
TREML4	0	2	0.197953	0	4.27497	0	1
TRIM3	0	2	0.197953	0	4.27497	0	1
TRIM37	0	2	0.197953	0	4.27497	0	1
TRIM49	0	2	0.197953	0	4.27497	0	1
TRMT12	0	2	0.197953	0	4.27497	0	1
TRPV5	0	2	0.197953	0	4.27497	0	1
TSHZ3	0	2	0.197953	0	4.27497	0	1
TTC14	0	2	0.197953	0	4.27497	0	1
TTLL1	0	2	0.197953	0	4.27497	0	1
TXLNA	0	2	0.197953	0	4.27497	0	1
TXNDC15	0	2	0.197953	0	4.27497	0	1
UACA	0	2	0.197953	0	4.27497	0	1
UBA7	0	2	0.197953	0	4.27497	0	1
UGT1A8	0	2	0.197953	0	4.27497	0	1
UHRF1	0	2	0.197953	0	4.27497	0	1
UPF1	0	2	0.197953	0	4.27497	0	1
USP25	0	2	0.197953	0	4.27497	0	1
USP29	0	2	0.197953	0	4.27497	0	1
USP32	0	2	0.197953	0	4.27497	0	1
UTP11	0	2	0.197953	0	4.27497	0	1
UTP3	0	2	0.197953	0	4.27497	0	1
VARS1	0	2	0.197953	0	4.27497	0	1
VAT1	0	2	0.197953	0	4.27497	0	1
VCL	0	2	0.197953	0	4.27497	0	1
VPS45	0	2	0.197953	0	4.27497	0	1
VPS8	0	2	0.197953	0	4.27497	0	1
VRTN	0	2	0.197953	0	4.27497	0	1
VWA2	0	2	0.197953	0	4.27497	0	1
WDR36	0	2	0.197953	0	4.27497	0	1
WDR83	0	2	0.197953	0	4.27497	0	1
WIPF1	0	2	0.197953	0	4.27497	0	1
WIPI2	0	2	0.197953	0	4.27497	0	1
WLS	0	2	0.197953	0	4.27497	0	1
WNK1	0	2	0.197953	0	4.27497	0	1
XPO6	0	2	0.197953	0	4.27497	0	1
XRRA1	0	2	0.197953	0	4.27497	0	1
YARS1	0	2	0.197953	0	4.27497	0	1
YBX3	0	2	0.197953	0	4.27497	0	1
YIF1B	0	2	0.197953	0	4.27497	0	1
YTHDF2	0	2	0.197953	0	4.27497	0	1
ZBTB16	0	2	0.197953	0	4.27497	0	1
ZDHHC13	0	2	0.197953	0	4.27497	0	1
ZEB1	0	2	0.197953	0	4.27497	0	1
ZFP42	0	2	0.197953	0	4.27497	0	1
ZNF136	0	2	0.197953	0	4.27497	0	1
ZNF165	0	2	0.197953	0	4.27497	0	1
ZNF207	0	2	0.197953	0	4.27497	0	1
ZNF234	0	2	0.197953	0	4.27497	0	1
ZNF280B	0	2	0.197953	0	4.27497	0	1
ZNF280C	0	2	0.197953	0	4.27497	0	1
ZNF398	0	2	0.197953	0	4.27497	0	1
ZNF429	0	2	0.197953	0	4.27497	0	1
ZNF462	0	2	0.197953	0	4.27497	0	1
ZNF473	0	2	0.197953	0	4.27497	0	1
ZNF474	0	2	0.197953	0	4.27497	0	1
ZNF564	0	2	0.197953	0	4.27497	0	1
ZNF57	0	2	0.197953	0	4.27497	0	1
ZNF570	0	2	0.197953	0	4.27497	0	1
ZNF608	0	2	0.197953	0	4.27497	0	1
ZNF75D	0	2	0.197953	0	4.27497	0	1
ZNF789	0	2	0.197953	0	4.27497	0	1
ZNF846	0	2	0.197953	0	4.27497	0	1
ZSCAN1	0	2	0.197953	0	4.27497	0	1
ZSWIM4	0	2	0.197953	0	4.27497	0	1
ADCY8	5	1	0.231363	4.08694	194.998	0.450554	1
ANKRD17	5	1	0.231363	4.08694	194.998	0.450554	1
CADPS	5	1	0.231363	4.08694	194.998	0.450554	1
IGSF10	5	1	0.231363	4.08694	194.998	0.450554	1
KIF14	5	1	0.231363	4.08694	194.998	0.450554	1
PCDH15	5	1	0.231363	4.08694	194.998	0.450554	1
POLE	5	1	0.231363	4.08694	194.998	0.450554	1
CHD4	2	5	0.249173	0.315587	1.96005	0.0296579	1
EP300	2	5	0.249173	0.315587	1.96005	0.0296579	1
ESPL1	2	5	0.249173	0.315587	1.96005	0.0296579	1
MUC2	2	5	0.249173	0.315587	1.96005	0.0296579	1
NEB	2	5	0.249173	0.315587	1.96005	0.0296579	1
NUP205	2	5	0.249173	0.315587	1.96005	0.0296579	1
PRPF8	2	5	0.249173	0.315587	1.96005	0.0296579	1
SPTA1	2	5	0.249173	0.315587	1.96005	0.0296579	1
TACC2	2	5	0.249173	0.315587	1.96005	0.0296579	1
TNKS1BP1	2	5	0.249173	0.315587	1.96005	0.0296579	1
VWF	2	5	0.249173	0.315587	1.96005	0.0296579	1
ZNF800	2	5	0.249173	0.315587	1.96005	0.0296579	1
AAMP	3	0	0.256717	Inf	Inf	0.332989	1
ABCC11	3	0	0.256717	Inf	Inf	0.332989	1
ACAP1	3	0	0.256717	Inf	Inf	0.332989	1
ACAP2	3	0	0.256717	Inf	Inf	0.332989	1
ACSF2	3	0	0.256717	Inf	Inf	0.332989	1
ADAMTS16	3	0	0.256717	Inf	Inf	0.332989	1
ALDOB	3	0	0.256717	Inf	Inf	0.332989	1
AMBRA1	3	0	0.256717	Inf	Inf	0.332989	1
ANKRD7	3	0	0.256717	Inf	Inf	0.332989	1
AP4E1	3	0	0.256717	Inf	Inf	0.332989	1
ATP2A3	3	0	0.256717	Inf	Inf	0.332989	1
BAZ1B	3	0	0.256717	Inf	Inf	0.332989	1
BBOF1	3	0	0.256717	Inf	Inf	0.332989	1
BNIP5	3	0	0.256717	Inf	Inf	0.332989	1
BRD7	3	0	0.256717	Inf	Inf	0.332989	1
C14orf39	3	0	0.256717	Inf	Inf	0.332989	1
C6orf62	3	0	0.256717	Inf	Inf	0.332989	1
CACYBP	3	0	0.256717	Inf	Inf	0.332989	1
CCDC163	3	0	0.256717	Inf	Inf	0.332989	1
CCDC40	3	0	0.256717	Inf	Inf	0.332989	1
CDH18	3	0	0.256717	Inf	Inf	0.332989	1
CDH19	3	0	0.256717	Inf	Inf	0.332989	1
CDYL	3	0	0.256717	Inf	Inf	0.332989	1
CHRDL2	3	0	0.256717	Inf	Inf	0.332989	1
CLSPN	3	0	0.256717	Inf	Inf	0.332989	1
CRIP3	3	0	0.256717	Inf	Inf	0.332989	1
DDX42	3	0	0.256717	Inf	Inf	0.332989	1
DNM3	3	0	0.256717	Inf	Inf	0.332989	1
ECPAS	3	0	0.256717	Inf	Inf	0.332989	1
ELFN2	3	0	0.256717	Inf	Inf	0.332989	1
ENPEP	3	0	0.256717	Inf	Inf	0.332989	1
EPS8	3	0	0.256717	Inf	Inf	0.332989	1
ERBB2	3	0	0.256717	Inf	Inf	0.332989	1
ESCO2	3	0	0.256717	Inf	Inf	0.332989	1
EXOSC10	3	0	0.256717	Inf	Inf	0.332989	1
F5	3	0	0.256717	Inf	Inf	0.332989	1
FAM135B	3	0	0.256717	Inf	Inf	0.332989	1
FARP1	3	0	0.256717	Inf	Inf	0.332989	1
FASN	3	0	0.256717	Inf	Inf	0.332989	1
FLRT2	3	0	0.256717	Inf	Inf	0.332989	1
FYB2	3	0	0.256717	Inf	Inf	0.332989	1
GPC5	3	0	0.256717	Inf	Inf	0.332989	1
GTF2IRD2B	3	0	0.256717	Inf	Inf	0.332989	1
HMGN2	3	0	0.256717	Inf	Inf	0.332989	1
HPS6	3	0	0.256717	Inf	Inf	0.332989	1
HS3ST2	3	0	0.256717	Inf	Inf	0.332989	1
HTR1A	3	0	0.256717	Inf	Inf	0.332989	1
IL12RB2	3	0	0.256717	Inf	Inf	0.332989	1
INPPL1	3	0	0.256717	Inf	Inf	0.332989	1
IRS4	3	0	0.256717	Inf	Inf	0.332989	1
ITIH4	3	0	0.256717	Inf	Inf	0.332989	1
JAK1	3	0	0.256717	Inf	Inf	0.332989	1
JMJD1C	3	0	0.256717	Inf	Inf	0.332989	1
KCNC1	3	0	0.256717	Inf	Inf	0.332989	1
KIF3B	3	0	0.256717	Inf	Inf	0.332989	1
KNG1	3	0	0.256717	Inf	Inf	0.332989	1
KRT6C	3	0	0.256717	Inf	Inf	0.332989	1
L3HYPDH	3	0	0.256717	Inf	Inf	0.332989	1
LOXL4	3	0	0.256717	Inf	Inf	0.332989	1
LPCAT3	3	0	0.256717	Inf	Inf	0.332989	1
LRP11	3	0	0.256717	Inf	Inf	0.332989	1
MAGEE2	3	0	0.256717	Inf	Inf	0.332989	1
MAP3K19	3	0	0.256717	Inf	Inf	0.332989	1
MAP4K3	3	0	0.256717	Inf	Inf	0.332989	1
MARF1	3	0	0.256717	Inf	Inf	0.332989	1
MBTD1	3	0	0.256717	Inf	Inf	0.332989	1
MKKS	3	0	0.256717	Inf	Inf	0.332989	1
MLH3	3	0	0.256717	Inf	Inf	0.332989	1
MSN	3	0	0.256717	Inf	Inf	0.332989	1
MTA3	3	0	0.256717	Inf	Inf	0.332989	1
MYH7B	3	0	0.256717	Inf	Inf	0.332989	1
MYLK3	3	0	0.256717	Inf	Inf	0.332989	1
NCAPD3	3	0	0.256717	Inf	Inf	0.332989	1
NCOR2	3	0	0.256717	Inf	Inf	0.332989	1
NDUFS1	3	0	0.256717	Inf	Inf	0.332989	1
NMUR2	3	0	0.256717	Inf	Inf	0.332989	1
NOM1	3	0	0.256717	Inf	Inf	0.332989	1
OR2A4	3	0	0.256717	Inf	Inf	0.332989	1
OR52A5	3	0	0.256717	Inf	Inf	0.332989	1
OTUD4	3	0	0.256717	Inf	Inf	0.332989	1
PABPC3	3	0	0.256717	Inf	Inf	0.332989	1
PACSIN2	3	0	0.256717	Inf	Inf	0.332989	1
PGK1	3	0	0.256717	Inf	Inf	0.332989	1
PHF10	3	0	0.256717	Inf	Inf	0.332989	1
POLR2B	3	0	0.256717	Inf	Inf	0.332989	1
POLR3H	3	0	0.256717	Inf	Inf	0.332989	1
PPP1R13B	3	0	0.256717	Inf	Inf	0.332989	1
PPP1R3A	3	0	0.256717	Inf	Inf	0.332989	1
PRAMEF10	3	0	0.256717	Inf	Inf	0.332989	1
PRMT7	3	0	0.256717	Inf	Inf	0.332989	1
PTK2B	3	0	0.256717	Inf	Inf	0.332989	1
PTPRH	3	0	0.256717	Inf	Inf	0.332989	1
PTPRM	3	0	0.256717	Inf	Inf	0.332989	1
RASSF2	3	0	0.256717	Inf	Inf	0.332989	1
RB1CC1	3	0	0.256717	Inf	Inf	0.332989	1
RDX	3	0	0.256717	Inf	Inf	0.332989	1
REPS2	3	0	0.256717	Inf	Inf	0.332989	1
RIC8B	3	0	0.256717	Inf	Inf	0.332989	1
RPLP0	3	0	0.256717	Inf	Inf	0.332989	1
RSPRY1	3	0	0.256717	Inf	Inf	0.332989	1
SCN3A	3	0	0.256717	Inf	Inf	0.332989	1
SEMA3G	3	0	0.256717	Inf	Inf	0.332989	1
SH3TC1	3	0	0.256717	Inf	Inf	0.332989	1
SHMT2	3	0	0.256717	Inf	Inf	0.332989	1
SIRT1	3	0	0.256717	Inf	Inf	0.332989	1
SLC23A1	3	0	0.256717	Inf	Inf	0.332989	1
SLC3A1	3	0	0.256717	Inf	Inf	0.332989	1
SLC47A1	3	0	0.256717	Inf	Inf	0.332989	1
SLC5A12	3	0	0.256717	Inf	Inf	0.332989	1
SLC6A17	3	0	0.256717	Inf	Inf	0.332989	1
SLC6A5	3	0	0.256717	Inf	Inf	0.332989	1
SNRNP200	3	0	0.256717	Inf	Inf	0.332989	1
SNX29	3	0	0.256717	Inf	Inf	0.332989	1
SORL1	3	0	0.256717	Inf	Inf	0.332989	1
SPAG5	3	0	0.256717	Inf	Inf	0.332989	1
SUPT5H	3	0	0.256717	Inf	Inf	0.332989	1
TBC1D8B	3	0	0.256717	Inf	Inf	0.332989	1
TEC	3	0	0.256717	Inf	Inf	0.332989	1
TH	3	0	0.256717	Inf	Inf	0.332989	1
TNKS2	3	0	0.256717	Inf	Inf	0.332989	1
TNS2	3	0	0.256717	Inf	Inf	0.332989	1
TRMT13	3	0	0.256717	Inf	Inf	0.332989	1
TRPM7	3	0	0.256717	Inf	Inf	0.332989	1
WDR25	3	0	0.256717	Inf	Inf	0.332989	1
WDR27	3	0	0.256717	Inf	Inf	0.332989	1
ZBTB38	3	0	0.256717	Inf	Inf	0.332989	1
ZBTB49	3	0	0.256717	Inf	Inf	0.332989	1
ZFYVE27	3	0	0.256717	Inf	Inf	0.332989	1
ZNF304	3	0	0.256717	Inf	Inf	0.332989	1
ZNF341	3	0	0.256717	Inf	Inf	0.332989	1
ZNF749	3	0	0.256717	Inf	Inf	0.332989	1
DNAH2	5	8	0.259983	0.490415	1.74114	0.123566	1
APC	6	2	0.306758	2.45167	25.1727	0.430578	1
CENPF	6	2	0.306758	2.45167	25.1727	0.430578	1
SCAF4	6	2	0.306758	2.45167	25.1727	0.430578	1
CDK12	7	2	0.308494	2.87453	28.7577	0.536971	1
LRP1	7	2	0.308494	2.87453	28.7577	0.536971	1
ATM	11	5	0.313277	1.81236	6.80384	0.565316	1
DNAH9	7	10	0.317241	0.547486	1.63773	0.172426	1
ABCA8	1	3	0.327613	0.265194	3.34014	0.0050135	1
ACIN1	1	3	0.327613	0.265194	3.34014	0.0050135	1
ACO1	1	3	0.327613	0.265194	3.34014	0.0050135	1
ADAMTS19	1	3	0.327613	0.265194	3.34014	0.0050135	1
AGAP3	1	3	0.327613	0.265194	3.34014	0.0050135	1
ALK	1	3	0.327613	0.265194	3.34014	0.0050135	1
AMPH	1	3	0.327613	0.265194	3.34014	0.0050135	1
ANKRD11	1	3	0.327613	0.265194	3.34014	0.0050135	1
ASCC3	1	3	0.327613	0.265194	3.34014	0.0050135	1
ATP1A1	1	3	0.327613	0.265194	3.34014	0.0050135	1
ATP8A2	1	3	0.327613	0.265194	3.34014	0.0050135	1
ATXN2L	1	3	0.327613	0.265194	3.34014	0.0050135	1
CACNA1F	1	3	0.327613	0.265194	3.34014	0.0050135	1
CCNB2	1	3	0.327613	0.265194	3.34014	0.0050135	1
CDCA2	1	3	0.327613	0.265194	3.34014	0.0050135	1
CDH7	1	3	0.327613	0.265194	3.34014	0.0050135	1
CES1	1	3	0.327613	0.265194	3.34014	0.0050135	1
CHL1	1	3	0.327613	0.265194	3.34014	0.0050135	1
CHRM3	1	3	0.327613	0.265194	3.34014	0.0050135	1
CNOT11	1	3	0.327613	0.265194	3.34014	0.0050135	1
CPAMD8	1	3	0.327613	0.265194	3.34014	0.0050135	1
CPED1	1	3	0.327613	0.265194	3.34014	0.0050135	1
CRYBG1	1	3	0.327613	0.265194	3.34014	0.0050135	1
CTNNA2	1	3	0.327613	0.265194	3.34014	0.0050135	1
DDX60L	1	3	0.327613	0.265194	3.34014	0.0050135	1
DENND2D	1	3	0.327613	0.265194	3.34014	0.0050135	1
DHX37	1	3	0.327613	0.265194	3.34014	0.0050135	1
DOCK10	1	3	0.327613	0.265194	3.34014	0.0050135	1
EIF3L	1	3	0.327613	0.265194	3.34014	0.0050135	1
EP400	1	3	0.327613	0.265194	3.34014	0.0050135	1
EPB41L4B	1	3	0.327613	0.265194	3.34014	0.0050135	1
EXOC4	1	3	0.327613	0.265194	3.34014	0.0050135	1
FAM135A	1	3	0.327613	0.265194	3.34014	0.0050135	1
FBXL13	1	3	0.327613	0.265194	3.34014	0.0050135	1
FGD6	1	3	0.327613	0.265194	3.34014	0.0050135	1
GCN1	1	3	0.327613	0.265194	3.34014	0.0050135	1
GLB1	1	3	0.327613	0.265194	3.34014	0.0050135	1
GLG1	1	3	0.327613	0.265194	3.34014	0.0050135	1
GNA13	1	3	0.327613	0.265194	3.34014	0.0050135	1
GRIA1	1	3	0.327613	0.265194	3.34014	0.0050135	1
GUSB	1	3	0.327613	0.265194	3.34014	0.0050135	1
HEATR5B	1	3	0.327613	0.265194	3.34014	0.0050135	1
HFM1	1	3	0.327613	0.265194	3.34014	0.0050135	1
HIF1A	1	3	0.327613	0.265194	3.34014	0.0050135	1
HNRNPUL2	1	3	0.327613	0.265194	3.34014	0.0050135	1
HTT	1	3	0.327613	0.265194	3.34014	0.0050135	1
IPO4	1	3	0.327613	0.265194	3.34014	0.0050135	1
IPP	1	3	0.327613	0.265194	3.34014	0.0050135	1
IRX1	1	3	0.327613	0.265194	3.34014	0.0050135	1
JMJD7-PLA2G4B	1	3	0.327613	0.265194	3.34014	0.0050135	1
KIF16B	1	3	0.327613	0.265194	3.34014	0.0050135	1
KLK6	1	3	0.327613	0.265194	3.34014	0.0050135	1
LMTK2	1	3	0.327613	0.265194	3.34014	0.0050135	1
MAGI3	1	3	0.327613	0.265194	3.34014	0.0050135	1
MAP3K1	1	3	0.327613	0.265194	3.34014	0.0050135	1
MECOM	1	3	0.327613	0.265194	3.34014	0.0050135	1
MKRN3	1	3	0.327613	0.265194	3.34014	0.0050135	1
MYO18A	1	3	0.327613	0.265194	3.34014	0.0050135	1
NAV1	1	3	0.327613	0.265194	3.34014	0.0050135	1
NCOA4	1	3	0.327613	0.265194	3.34014	0.0050135	1
PARD6B	1	3	0.327613	0.265194	3.34014	0.0050135	1
PAXBP1	1	3	0.327613	0.265194	3.34014	0.0050135	1
PEG3	1	3	0.327613	0.265194	3.34014	0.0050135	1
PHF3	1	3	0.327613	0.265194	3.34014	0.0050135	1
PLXNB2	1	3	0.327613	0.265194	3.34014	0.0050135	1
PPFIA2	1	3	0.327613	0.265194	3.34014	0.0050135	1
PRSS12	1	3	0.327613	0.265194	3.34014	0.0050135	1
RASA1	1	3	0.327613	0.265194	3.34014	0.0050135	1
RBBP6	1	3	0.327613	0.265194	3.34014	0.0050135	1
RGS3	1	3	0.327613	0.265194	3.34014	0.0050135	1
RIMKLB	1	3	0.327613	0.265194	3.34014	0.0050135	1
SDK2	1	3	0.327613	0.265194	3.34014	0.0050135	1
SLC3A2	1	3	0.327613	0.265194	3.34014	0.0050135	1
SMARCC2	1	3	0.327613	0.265194	3.34014	0.0050135	1
SMC1B	1	3	0.327613	0.265194	3.34014	0.0050135	1
SPAG17	1	3	0.327613	0.265194	3.34014	0.0050135	1
SPATA31D1	1	3	0.327613	0.265194	3.34014	0.0050135	1
SPG21	1	3	0.327613	0.265194	3.34014	0.0050135	1
STAT6	1	3	0.327613	0.265194	3.34014	0.0050135	1
STRN3	1	3	0.327613	0.265194	3.34014	0.0050135	1
SZT2	1	3	0.327613	0.265194	3.34014	0.0050135	1
TBL1XR1	1	3	0.327613	0.265194	3.34014	0.0050135	1
TMC5	1	3	0.327613	0.265194	3.34014	0.0050135	1
TNK1	1	3	0.327613	0.265194	3.34014	0.0050135	1
TP53I3	1	3	0.327613	0.265194	3.34014	0.0050135	1
TUBB	1	3	0.327613	0.265194	3.34014	0.0050135	1
TUBGCP6	1	3	0.327613	0.265194	3.34014	0.0050135	1
UNC13B	1	3	0.327613	0.265194	3.34014	0.0050135	1
UNC13C	1	3	0.327613	0.265194	3.34014	0.0050135	1
USP15	1	3	0.327613	0.265194	3.34014	0.0050135	1
USP26	1	3	0.327613	0.265194	3.34014	0.0050135	1
VPS39	1	3	0.327613	0.265194	3.34014	0.0050135	1
WDR11	1	3	0.327613	0.265194	3.34014	0.0050135	1
ZC3H18	1	3	0.327613	0.265194	3.34014	0.0050135	1
ZGRF1	1	3	0.327613	0.265194	3.34014	0.0050135	1
ZNF12	1	3	0.327613	0.265194	3.34014	0.0050135	1
ZNF175	1	3	0.327613	0.265194	3.34014	0.0050135	1
ZNF257	1	3	0.327613	0.265194	3.34014	0.0050135	1
ZNF423	1	3	0.327613	0.265194	3.34014	0.0050135	1
ZNF451	1	3	0.327613	0.265194	3.34014	0.0050135	1
ZNF646	1	3	0.327613	0.265194	3.34014	0.0050135	1
ZNF804B	1	3	0.327613	0.265194	3.34014	0.0050135	1
COL6A3	4	6	0.350579	0.527295	2.26918	0.10744	1
MUC17	4	6	0.350579	0.527295	2.26918	0.10744	1
MYCBP2	4	6	0.350579	0.527295	2.26918	0.10744	1
ANK3	8	3	0.357642	2.18895	13.0292	0.514172	1
BRCA2	8	3	0.357642	2.18895	13.0292	0.514172	1
MTOR	10	12	0.37925	0.65299	1.70172	0.245158	1
FLG	5	7	0.383947	0.564055	2.11166	0.138245	1
PCLO	5	7	0.383947	0.564055	2.11166	0.138245	1
ADAMTS14	4	1	0.386219	3.25363	161.597	0.31776	1
ADAMTS18	4	1	0.386219	3.25363	161.597	0.31776	1
ADAMTS2	4	1	0.386219	3.25363	161.597	0.31776	1
ALPK2	4	1	0.386219	3.25363	161.597	0.31776	1
ASAP2	4	1	0.386219	3.25363	161.597	0.31776	1
ASXL2	4	1	0.386219	3.25363	161.597	0.31776	1
CAMTA2	4	1	0.386219	3.25363	161.597	0.31776	1
CEP164	4	1	0.386219	3.25363	161.597	0.31776	1
CEP290	4	1	0.386219	3.25363	161.597	0.31776	1
CSPP1	4	1	0.386219	3.25363	161.597	0.31776	1
DNAH5	4	1	0.386219	3.25363	161.597	0.31776	1
DNAJC10	4	1	0.386219	3.25363	161.597	0.31776	1
DNMT3A	4	1	0.386219	3.25363	161.597	0.31776	1
DOCK2	4	1	0.386219	3.25363	161.597	0.31776	1
FSTL4	4	1	0.386219	3.25363	161.597	0.31776	1
HSPA8	4	1	0.386219	3.25363	161.597	0.31776	1
KMT2A	4	1	0.386219	3.25363	161.597	0.31776	1
LAMC1	4	1	0.386219	3.25363	161.597	0.31776	1
LRWD1	4	1	0.386219	3.25363	161.597	0.31776	1
MAP3K15	4	1	0.386219	3.25363	161.597	0.31776	1
MSR1	4	1	0.386219	3.25363	161.597	0.31776	1
MYO3A	4	1	0.386219	3.25363	161.597	0.31776	1
NEBL	4	1	0.386219	3.25363	161.597	0.31776	1
NFAT5	4	1	0.386219	3.25363	161.597	0.31776	1
NIPBL	4	1	0.386219	3.25363	161.597	0.31776	1
NRIP1	4	1	0.386219	3.25363	161.597	0.31776	1
PI4KA	4	1	0.386219	3.25363	161.597	0.31776	1
PKN3	4	1	0.386219	3.25363	161.597	0.31776	1
SLC22A9	4	1	0.386219	3.25363	161.597	0.31776	1
SLC26A11	4	1	0.386219	3.25363	161.597	0.31776	1
SLCO1B3	4	1	0.386219	3.25363	161.597	0.31776	1
STAG1	4	1	0.386219	3.25363	161.597	0.31776	1
SYCP2L	4	1	0.386219	3.25363	161.597	0.31776	1
TP53BP1	4	1	0.386219	3.25363	161.597	0.31776	1
UBIAD1	4	1	0.386219	3.25363	161.597	0.31776	1
ZNF638	4	1	0.386219	3.25363	161.597	0.31776	1
ATP4A	2	4	0.413091	0.396865	2.81095	0.0354523	1
DNAH10	2	4	0.413091	0.396865	2.81095	0.0354523	1
FN1	2	4	0.413091	0.396865	2.81095	0.0354523	1
FRAS1	2	4	0.413091	0.396865	2.81095	0.0354523	1
FREM2	2	4	0.413091	0.396865	2.81095	0.0354523	1
GRIN2A	2	4	0.413091	0.396865	2.81095	0.0354523	1
NRXN1	2	4	0.413091	0.396865	2.81095	0.0354523	1
SCN1A	2	4	0.413091	0.396865	2.81095	0.0354523	1
TCOF1	2	4	0.413091	0.396865	2.81095	0.0354523	1
UBE4B	2	4	0.413091	0.396865	2.81095	0.0354523	1
VPS13B	2	4	0.413091	0.396865	2.81095	0.0354523	1
ZNF292	2	4	0.413091	0.396865	2.81095	0.0354523	1
AHNAK2	6	8	0.414107	0.591333	1.9917	0.165252	1
FBN2	6	8	0.414107	0.591333	1.9917	0.165252	1
PTEN	6	8	0.414107	0.591333	1.9917	0.165252	1
LRP2	7	9	0.441387	0.612287	1.89704	0.188975	1
A1BG	0	1	0.445714	0	31.3611	0	1
A2ML1	0	1	0.445714	0	31.3611	0	1
A4GNT	0	1	0.445714	0	31.3611	0	1
AAAS	0	1	0.445714	0	31.3611	0	1
AADAC	0	1	0.445714	0	31.3611	0	1
AAR2	0	1	0.445714	0	31.3611	0	1
ABCC2	0	1	0.445714	0	31.3611	0	1
ABCG4	0	1	0.445714	0	31.3611	0	1
ABHD12	0	1	0.445714	0	31.3611	0	1
ABHD18	0	1	0.445714	0	31.3611	0	1
ABT1	0	1	0.445714	0	31.3611	0	1
AC008676.3	0	1	0.445714	0	31.3611	0	1
AC011448.1	0	1	0.445714	0	31.3611	0	1
AC093827.5	0	1	0.445714	0	31.3611	0	1
ACBD4	0	1	0.445714	0	31.3611	0	1
ACER1	0	1	0.445714	0	31.3611	0	1
ACHE	0	1	0.445714	0	31.3611	0	1
ACKR3	0	1	0.445714	0	31.3611	0	1
ACOT1	0	1	0.445714	0	31.3611	0	1
ACOT2	0	1	0.445714	0	31.3611	0	1
ACOX1	0	1	0.445714	0	31.3611	0	1
ACOX2	0	1	0.445714	0	31.3611	0	1
ACSBG1	0	1	0.445714	0	31.3611	0	1
ACSM1	0	1	0.445714	0	31.3611	0	1
ACSM6	0	1	0.445714	0	31.3611	0	1
ACSS1	0	1	0.445714	0	31.3611	0	1
ACTG2	0	1	0.445714	0	31.3611	0	1
ACTN2	0	1	0.445714	0	31.3611	0	1
ACTR5	0	1	0.445714	0	31.3611	0	1
ACTRT1	0	1	0.445714	0	31.3611	0	1
ACVR1	0	1	0.445714	0	31.3611	0	1
ACVR1C	0	1	0.445714	0	31.3611	0	1
ACVR2B	0	1	0.445714	0	31.3611	0	1
ADAM22	0	1	0.445714	0	31.3611	0	1
ADAM32	0	1	0.445714	0	31.3611	0	1
ADAM33	0	1	0.445714	0	31.3611	0	1
ADAMTS8	0	1	0.445714	0	31.3611	0	1
ADAP1	0	1	0.445714	0	31.3611	0	1
ADARB2	0	1	0.445714	0	31.3611	0	1
ADAT3	0	1	0.445714	0	31.3611	0	1
ADCK2	0	1	0.445714	0	31.3611	0	1
ADCY2	0	1	0.445714	0	31.3611	0	1
ADCY3	0	1	0.445714	0	31.3611	0	1
ADCY9	0	1	0.445714	0	31.3611	0	1
ADD1	0	1	0.445714	0	31.3611	0	1
ADGRA3	0	1	0.445714	0	31.3611	0	1
ADGRB1	0	1	0.445714	0	31.3611	0	1
ADGRB3	0	1	0.445714	0	31.3611	0	1
ADGRE1	0	1	0.445714	0	31.3611	0	1
ADGRG7	0	1	0.445714	0	31.3611	0	1
ADH1B	0	1	0.445714	0	31.3611	0	1
ADHFE1	0	1	0.445714	0	31.3611	0	1
ADNP	0	1	0.445714	0	31.3611	0	1
ADO	0	1	0.445714	0	31.3611	0	1
ADRA1A	0	1	0.445714	0	31.3611	0	1
ADTRP	0	1	0.445714	0	31.3611	0	1
AEBP1	0	1	0.445714	0	31.3611	0	1
AF196969.1	0	1	0.445714	0	31.3611	0	1
AFG3L2	0	1	0.445714	0	31.3611	0	1
AGA	0	1	0.445714	0	31.3611	0	1
AGGF1	0	1	0.445714	0	31.3611	0	1
AGPS	0	1	0.445714	0	31.3611	0	1
AGT	0	1	0.445714	0	31.3611	0	1
AHCYL1	0	1	0.445714	0	31.3611	0	1
AHCYL2	0	1	0.445714	0	31.3611	0	1
AHR	0	1	0.445714	0	31.3611	0	1
AIDA	0	1	0.445714	0	31.3611	0	1
AIFM1	0	1	0.445714	0	31.3611	0	1
AKAP7	0	1	0.445714	0	31.3611	0	1
AKR1B10	0	1	0.445714	0	31.3611	0	1
AKR1C1	0	1	0.445714	0	31.3611	0	1
AKT3	0	1	0.445714	0	31.3611	0	1
AL645922.1	0	1	0.445714	0	31.3611	0	1
AL662899.2	0	1	0.445714	0	31.3611	0	1
ALAS2	0	1	0.445714	0	31.3611	0	1
ALDH1A1	0	1	0.445714	0	31.3611	0	1
ALDH1L2	0	1	0.445714	0	31.3611	0	1
ALDH3B2	0	1	0.445714	0	31.3611	0	1
ALG5	0	1	0.445714	0	31.3611	0	1
ALG8	0	1	0.445714	0	31.3611	0	1
ALKBH2	0	1	0.445714	0	31.3611	0	1
ALOX5	0	1	0.445714	0	31.3611	0	1
ALPI	0	1	0.445714	0	31.3611	0	1
ALPK1	0	1	0.445714	0	31.3611	0	1
ALS2CL	0	1	0.445714	0	31.3611	0	1
ALX4	0	1	0.445714	0	31.3611	0	1
AMACR	0	1	0.445714	0	31.3611	0	1
AMBP	0	1	0.445714	0	31.3611	0	1
AMDHD2	0	1	0.445714	0	31.3611	0	1
AMPD1	0	1	0.445714	0	31.3611	0	1
AMPD2	0	1	0.445714	0	31.3611	0	1
AMY1C	0	1	0.445714	0	31.3611	0	1
AMY2A	0	1	0.445714	0	31.3611	0	1
AMY2B	0	1	0.445714	0	31.3611	0	1
ANGPTL3	0	1	0.445714	0	31.3611	0	1
ANGPTL4	0	1	0.445714	0	31.3611	0	1
ANGPTL5	0	1	0.445714	0	31.3611	0	1
ANGPTL6	0	1	0.445714	0	31.3611	0	1
ANGPTL8	0	1	0.445714	0	31.3611	0	1
ANKRD13A	0	1	0.445714	0	31.3611	0	1
ANKRD2	0	1	0.445714	0	31.3611	0	1
ANKRD39	0	1	0.445714	0	31.3611	0	1
ANKRD55	0	1	0.445714	0	31.3611	0	1
ANO4	0	1	0.445714	0	31.3611	0	1
ANO6	0	1	0.445714	0	31.3611	0	1
ANO8	0	1	0.445714	0	31.3611	0	1
ANOS1	0	1	0.445714	0	31.3611	0	1
ANXA10	0	1	0.445714	0	31.3611	0	1
ANXA7	0	1	0.445714	0	31.3611	0	1
AP002748.5	0	1	0.445714	0	31.3611	0	1
AP1B1	0	1	0.445714	0	31.3611	0	1
AP1G1	0	1	0.445714	0	31.3611	0	1
AP3B1	0	1	0.445714	0	31.3611	0	1
AP3M2	0	1	0.445714	0	31.3611	0	1
AP3S2	0	1	0.445714	0	31.3611	0	1
APAF1	0	1	0.445714	0	31.3611	0	1
APBA1	0	1	0.445714	0	31.3611	0	1
APMAP	0	1	0.445714	0	31.3611	0	1
APOBEC1	0	1	0.445714	0	31.3611	0	1
APOBEC4	0	1	0.445714	0	31.3611	0	1
APOL5	0	1	0.445714	0	31.3611	0	1
APOO	0	1	0.445714	0	31.3611	0	1
APOOL	0	1	0.445714	0	31.3611	0	1
AQP4	0	1	0.445714	0	31.3611	0	1
ARAP3	0	1	0.445714	0	31.3611	0	1
ARCN1	0	1	0.445714	0	31.3611	0	1
ARF1	0	1	0.445714	0	31.3611	0	1
ARHGAP18	0	1	0.445714	0	31.3611	0	1
ARHGAP19	0	1	0.445714	0	31.3611	0	1
ARHGAP24	0	1	0.445714	0	31.3611	0	1
ARHGAP29	0	1	0.445714	0	31.3611	0	1
ARHGDIA	0	1	0.445714	0	31.3611	0	1
ARHGDIB	0	1	0.445714	0	31.3611	0	1
ARHGEF18	0	1	0.445714	0	31.3611	0	1
ARHGEF35	0	1	0.445714	0	31.3611	0	1
ARHGEF9	0	1	0.445714	0	31.3611	0	1
ARID5A	0	1	0.445714	0	31.3611	0	1
ARL9	0	1	0.445714	0	31.3611	0	1
ARMC8	0	1	0.445714	0	31.3611	0	1
ARMC9	0	1	0.445714	0	31.3611	0	1
ARMCX6	0	1	0.445714	0	31.3611	0	1
ARMH4	0	1	0.445714	0	31.3611	0	1
ARNT	0	1	0.445714	0	31.3611	0	1
ARNT2	0	1	0.445714	0	31.3611	0	1
ARNTL2	0	1	0.445714	0	31.3611	0	1
ARRDC4	0	1	0.445714	0	31.3611	0	1
ARSD	0	1	0.445714	0	31.3611	0	1
ARSH	0	1	0.445714	0	31.3611	0	1
ASB13	0	1	0.445714	0	31.3611	0	1
ASB15	0	1	0.445714	0	31.3611	0	1
ASB6	0	1	0.445714	0	31.3611	0	1
ASGR2	0	1	0.445714	0	31.3611	0	1
ASIC4	0	1	0.445714	0	31.3611	0	1
ASNSD1	0	1	0.445714	0	31.3611	0	1
ASPG	0	1	0.445714	0	31.3611	0	1
ASPSCR1	0	1	0.445714	0	31.3611	0	1
ASS1	0	1	0.445714	0	31.3611	0	1
ASTL	0	1	0.445714	0	31.3611	0	1
ATAD1	0	1	0.445714	0	31.3611	0	1
ATAD3A	0	1	0.445714	0	31.3611	0	1
ATF4	0	1	0.445714	0	31.3611	0	1
ATG4A	0	1	0.445714	0	31.3611	0	1
ATG5	0	1	0.445714	0	31.3611	0	1
ATMIN	0	1	0.445714	0	31.3611	0	1
ATP13A2	0	1	0.445714	0	31.3611	0	1
ATP2B4	0	1	0.445714	0	31.3611	0	1
ATP5F1A	0	1	0.445714	0	31.3611	0	1
ATP6AP1	0	1	0.445714	0	31.3611	0	1
ATP6V0A4	0	1	0.445714	0	31.3611	0	1
ATP6V0D1	0	1	0.445714	0	31.3611	0	1
ATP6V1D	0	1	0.445714	0	31.3611	0	1
ATP8B1	0	1	0.445714	0	31.3611	0	1
ATP9A	0	1	0.445714	0	31.3611	0	1
AUTS2	0	1	0.445714	0	31.3611	0	1
AVL9	0	1	0.445714	0	31.3611	0	1
AXIN1	0	1	0.445714	0	31.3611	0	1
AXIN2	0	1	0.445714	0	31.3611	0	1
B3GAT2	0	1	0.445714	0	31.3611	0	1
B3GAT3	0	1	0.445714	0	31.3611	0	1
B3GNT2	0	1	0.445714	0	31.3611	0	1
B3GNT8	0	1	0.445714	0	31.3611	0	1
B3GNTL1	0	1	0.445714	0	31.3611	0	1
B4GALNT4	0	1	0.445714	0	31.3611	0	1
B9D2	0	1	0.445714	0	31.3611	0	1
BAG1	0	1	0.445714	0	31.3611	0	1
BAHCC1	0	1	0.445714	0	31.3611	0	1
BAIAP3	0	1	0.445714	0	31.3611	0	1
BAMBI	0	1	0.445714	0	31.3611	0	1
BBS12	0	1	0.445714	0	31.3611	0	1
BBX	0	1	0.445714	0	31.3611	0	1
BCAS1	0	1	0.445714	0	31.3611	0	1
BCAT1	0	1	0.445714	0	31.3611	0	1
BCKDK	0	1	0.445714	0	31.3611	0	1
BCL3	0	1	0.445714	0	31.3611	0	1
BCL9	0	1	0.445714	0	31.3611	0	1
BCOR	0	1	0.445714	0	31.3611	0	1
BDH2	0	1	0.445714	0	31.3611	0	1
BDKRB1	0	1	0.445714	0	31.3611	0	1
BDKRB2	0	1	0.445714	0	31.3611	0	1
BECN1	0	1	0.445714	0	31.3611	0	1
BEST3	0	1	0.445714	0	31.3611	0	1
BET1L	0	1	0.445714	0	31.3611	0	1
BICRAL	0	1	0.445714	0	31.3611	0	1
BIRC3	0	1	0.445714	0	31.3611	0	1
BMF	0	1	0.445714	0	31.3611	0	1
BMP4	0	1	0.445714	0	31.3611	0	1
BMPER	0	1	0.445714	0	31.3611	0	1
BMPR1B	0	1	0.445714	0	31.3611	0	1
BMT2	0	1	0.445714	0	31.3611	0	1
BOC	0	1	0.445714	0	31.3611	0	1
BOP1	0	1	0.445714	0	31.3611	0	1
BPIFB1	0	1	0.445714	0	31.3611	0	1
BRD3	0	1	0.445714	0	31.3611	0	1
BRF2	0	1	0.445714	0	31.3611	0	1
BRMS1L	0	1	0.445714	0	31.3611	0	1
BRS3	0	1	0.445714	0	31.3611	0	1
BSX	0	1	0.445714	0	31.3611	0	1
BTBD8	0	1	0.445714	0	31.3611	0	1
BTBD9	0	1	0.445714	0	31.3611	0	1
BTF3	0	1	0.445714	0	31.3611	0	1
BTG3	0	1	0.445714	0	31.3611	0	1
BTNL8	0	1	0.445714	0	31.3611	0	1
C11orf42	0	1	0.445714	0	31.3611	0	1
C12orf4	0	1	0.445714	0	31.3611	0	1
C15orf39	0	1	0.445714	0	31.3611	0	1
C18orf21	0	1	0.445714	0	31.3611	0	1
C19orf47	0	1	0.445714	0	31.3611	0	1
C1QB	0	1	0.445714	0	31.3611	0	1
C1R	0	1	0.445714	0	31.3611	0	1
C1orf122	0	1	0.445714	0	31.3611	0	1
C1orf159	0	1	0.445714	0	31.3611	0	1
C1orf226	0	1	0.445714	0	31.3611	0	1
C1orf52	0	1	0.445714	0	31.3611	0	1
C20orf204	0	1	0.445714	0	31.3611	0	1
C2orf49	0	1	0.445714	0	31.3611	0	1
C4orf33	0	1	0.445714	0	31.3611	0	1
C4orf51	0	1	0.445714	0	31.3611	0	1
C6orf47	0	1	0.445714	0	31.3611	0	1
C6orf58	0	1	0.445714	0	31.3611	0	1
C6orf89	0	1	0.445714	0	31.3611	0	1
C7	0	1	0.445714	0	31.3611	0	1
C7orf50	0	1	0.445714	0	31.3611	0	1
C9orf64	0	1	0.445714	0	31.3611	0	1
CA5B	0	1	0.445714	0	31.3611	0	1
CABCOCO1	0	1	0.445714	0	31.3611	0	1
CACNA1I	0	1	0.445714	0	31.3611	0	1
CACNB4	0	1	0.445714	0	31.3611	0	1
CACNG6	0	1	0.445714	0	31.3611	0	1
CADM3	0	1	0.445714	0	31.3611	0	1
CALB1	0	1	0.445714	0	31.3611	0	1
CALCOCO2	0	1	0.445714	0	31.3611	0	1
CALD1	0	1	0.445714	0	31.3611	0	1
CAMK1	0	1	0.445714	0	31.3611	0	1
CAMTA1	0	1	0.445714	0	31.3611	0	1
CAND2	0	1	0.445714	0	31.3611	0	1
CANX	0	1	0.445714	0	31.3611	0	1
CAP2	0	1	0.445714	0	31.3611	0	1
CAPN10	0	1	0.445714	0	31.3611	0	1
CAPN2	0	1	0.445714	0	31.3611	0	1
CAPN9	0	1	0.445714	0	31.3611	0	1
CAPS2	0	1	0.445714	0	31.3611	0	1
CARF	0	1	0.445714	0	31.3611	0	1
CARMIL1	0	1	0.445714	0	31.3611	0	1
CARNMT1	0	1	0.445714	0	31.3611	0	1
CASK	0	1	0.445714	0	31.3611	0	1
CASKIN2	0	1	0.445714	0	31.3611	0	1
CASS4	0	1	0.445714	0	31.3611	0	1
CASTOR1	0	1	0.445714	0	31.3611	0	1
CATIP	0	1	0.445714	0	31.3611	0	1
CBL	0	1	0.445714	0	31.3611	0	1
CBR1	0	1	0.445714	0	31.3611	0	1
CBR4	0	1	0.445714	0	31.3611	0	1
CBWD6	0	1	0.445714	0	31.3611	0	1
CCDC105	0	1	0.445714	0	31.3611	0	1
CCDC113	0	1	0.445714	0	31.3611	0	1
CCDC116	0	1	0.445714	0	31.3611	0	1
CCDC136	0	1	0.445714	0	31.3611	0	1
CCDC138	0	1	0.445714	0	31.3611	0	1
CCDC141	0	1	0.445714	0	31.3611	0	1
CCDC142	0	1	0.445714	0	31.3611	0	1
CCDC151	0	1	0.445714	0	31.3611	0	1
CCDC160	0	1	0.445714	0	31.3611	0	1
CCDC172	0	1	0.445714	0	31.3611	0	1
CCDC186	0	1	0.445714	0	31.3611	0	1
CCDC191	0	1	0.445714	0	31.3611	0	1
CCDC25	0	1	0.445714	0	31.3611	0	1
CCDC47	0	1	0.445714	0	31.3611	0	1
CCDC58	0	1	0.445714	0	31.3611	0	1
CCDC68	0	1	0.445714	0	31.3611	0	1
CCDC7	0	1	0.445714	0	31.3611	0	1
CCDC96	0	1	0.445714	0	31.3611	0	1
CCKBR	0	1	0.445714	0	31.3611	0	1
CCL27	0	1	0.445714	0	31.3611	0	1
CCL3	0	1	0.445714	0	31.3611	0	1
CCN3	0	1	0.445714	0	31.3611	0	1
CCNB1	0	1	0.445714	0	31.3611	0	1
CCNJL	0	1	0.445714	0	31.3611	0	1
CCNL1	0	1	0.445714	0	31.3611	0	1
CCNT1	0	1	0.445714	0	31.3611	0	1
CCNT2	0	1	0.445714	0	31.3611	0	1
CCNY	0	1	0.445714	0	31.3611	0	1
CCR6	0	1	0.445714	0	31.3611	0	1
CCSER2	0	1	0.445714	0	31.3611	0	1
CCT4	0	1	0.445714	0	31.3611	0	1
CD109	0	1	0.445714	0	31.3611	0	1
CD1A	0	1	0.445714	0	31.3611	0	1
CD1B	0	1	0.445714	0	31.3611	0	1
CD2	0	1	0.445714	0	31.3611	0	1
CD200	0	1	0.445714	0	31.3611	0	1
CD274	0	1	0.445714	0	31.3611	0	1
CD28	0	1	0.445714	0	31.3611	0	1
CD2AP	0	1	0.445714	0	31.3611	0	1
CD53	0	1	0.445714	0	31.3611	0	1
CD8A	0	1	0.445714	0	31.3611	0	1
CDC123	0	1	0.445714	0	31.3611	0	1
CDC25A	0	1	0.445714	0	31.3611	0	1
CDC27	0	1	0.445714	0	31.3611	0	1
CDC42BPG	0	1	0.445714	0	31.3611	0	1
CDC7	0	1	0.445714	0	31.3611	0	1
CDCA7	0	1	0.445714	0	31.3611	0	1
CDH1	0	1	0.445714	0	31.3611	0	1
CDH13	0	1	0.445714	0	31.3611	0	1
CDH16	0	1	0.445714	0	31.3611	0	1
CDH22	0	1	0.445714	0	31.3611	0	1
CDH24	0	1	0.445714	0	31.3611	0	1
CDK17	0	1	0.445714	0	31.3611	0	1
CDK5RAP1	0	1	0.445714	0	31.3611	0	1
CDK8	0	1	0.445714	0	31.3611	0	1
CDKAL1	0	1	0.445714	0	31.3611	0	1
CDKN2AIPNL	0	1	0.445714	0	31.3611	0	1
CDON	0	1	0.445714	0	31.3611	0	1
CDRT1	0	1	0.445714	0	31.3611	0	1
CDS1	0	1	0.445714	0	31.3611	0	1
CDT1	0	1	0.445714	0	31.3611	0	1
CEACAM20	0	1	0.445714	0	31.3611	0	1
CEACAM4	0	1	0.445714	0	31.3611	0	1
CEBPG	0	1	0.445714	0	31.3611	0	1
CELA3A	0	1	0.445714	0	31.3611	0	1
CENPM	0	1	0.445714	0	31.3611	0	1
CENPT	0	1	0.445714	0	31.3611	0	1
CEP162	0	1	0.445714	0	31.3611	0	1
CEP57	0	1	0.445714	0	31.3611	0	1
CEP68	0	1	0.445714	0	31.3611	0	1
CEP97	0	1	0.445714	0	31.3611	0	1
CERK	0	1	0.445714	0	31.3611	0	1
CERKL	0	1	0.445714	0	31.3611	0	1
CERT1	0	1	0.445714	0	31.3611	0	1
CES5A	0	1	0.445714	0	31.3611	0	1
CETP	0	1	0.445714	0	31.3611	0	1
CFAP100	0	1	0.445714	0	31.3611	0	1
CFAP20DC	0	1	0.445714	0	31.3611	0	1
CFAP36	0	1	0.445714	0	31.3611	0	1
CFAP52	0	1	0.445714	0	31.3611	0	1
CFAP54	0	1	0.445714	0	31.3611	0	1
CFAP61	0	1	0.445714	0	31.3611	0	1
CFAP69	0	1	0.445714	0	31.3611	0	1
CFHR4	0	1	0.445714	0	31.3611	0	1
CFP	0	1	0.445714	0	31.3611	0	1
CHD3	0	1	0.445714	0	31.3611	0	1
CHGB	0	1	0.445714	0	31.3611	0	1
CHM	0	1	0.445714	0	31.3611	0	1
CHML	0	1	0.445714	0	31.3611	0	1
CHMP5	0	1	0.445714	0	31.3611	0	1
CHODL	0	1	0.445714	0	31.3611	0	1
CHPF	0	1	0.445714	0	31.3611	0	1
CHRDL1	0	1	0.445714	0	31.3611	0	1
CHRM5	0	1	0.445714	0	31.3611	0	1
CHST1	0	1	0.445714	0	31.3611	0	1
CHST10	0	1	0.445714	0	31.3611	0	1
CHST8	0	1	0.445714	0	31.3611	0	1
CHSY3	0	1	0.445714	0	31.3611	0	1
CHUK	0	1	0.445714	0	31.3611	0	1
CIB3	0	1	0.445714	0	31.3611	0	1
CIDEB	0	1	0.445714	0	31.3611	0	1
CILP	0	1	0.445714	0	31.3611	0	1
CIP2A	0	1	0.445714	0	31.3611	0	1
CIT	0	1	0.445714	0	31.3611	0	1
CLC	0	1	0.445714	0	31.3611	0	1
CLCA1	0	1	0.445714	0	31.3611	0	1
CLCA4	0	1	0.445714	0	31.3611	0	1
CLCF1	0	1	0.445714	0	31.3611	0	1
CLCN4	0	1	0.445714	0	31.3611	0	1
CLCNKB	0	1	0.445714	0	31.3611	0	1
CLDN19	0	1	0.445714	0	31.3611	0	1
CLDND2	0	1	0.445714	0	31.3611	0	1
CLEC10A	0	1	0.445714	0	31.3611	0	1
CLEC2B	0	1	0.445714	0	31.3611	0	1
CLEC2D	0	1	0.445714	0	31.3611	0	1
CLEC4M	0	1	0.445714	0	31.3611	0	1
CLGN	0	1	0.445714	0	31.3611	0	1
CLHC1	0	1	0.445714	0	31.3611	0	1
CLIC5	0	1	0.445714	0	31.3611	0	1
CLINT1	0	1	0.445714	0	31.3611	0	1
CLIP3	0	1	0.445714	0	31.3611	0	1
CLOCK	0	1	0.445714	0	31.3611	0	1
CLPX	0	1	0.445714	0	31.3611	0	1
CLSTN1	0	1	0.445714	0	31.3611	0	1
CMA1	0	1	0.445714	0	31.3611	0	1
CMC1	0	1	0.445714	0	31.3611	0	1
CMKLR1	0	1	0.445714	0	31.3611	0	1
CMTM2	0	1	0.445714	0	31.3611	0	1
CNGB1	0	1	0.445714	0	31.3611	0	1
CNIH4	0	1	0.445714	0	31.3611	0	1
CNMD	0	1	0.445714	0	31.3611	0	1
CNN2	0	1	0.445714	0	31.3611	0	1
CNN3	0	1	0.445714	0	31.3611	0	1
CNNM4	0	1	0.445714	0	31.3611	0	1
CNOT2	0	1	0.445714	0	31.3611	0	1
CNOT7	0	1	0.445714	0	31.3611	0	1
CNR1	0	1	0.445714	0	31.3611	0	1
CNTN2	0	1	0.445714	0	31.3611	0	1
COBL	0	1	0.445714	0	31.3611	0	1
COG2	0	1	0.445714	0	31.3611	0	1
COG3	0	1	0.445714	0	31.3611	0	1
COG8	0	1	0.445714	0	31.3611	0	1
COL12A1	0	1	0.445714	0	31.3611	0	1
COL1A1	0	1	0.445714	0	31.3611	0	1
COL6A1	0	1	0.445714	0	31.3611	0	1
COMMD5	0	1	0.445714	0	31.3611	0	1
COPE	0	1	0.445714	0	31.3611	0	1
COPS5	0	1	0.445714	0	31.3611	0	1
COQ5	0	1	0.445714	0	31.3611	0	1
COQ6	0	1	0.445714	0	31.3611	0	1
CORO2A	0	1	0.445714	0	31.3611	0	1
CORO7	0	1	0.445714	0	31.3611	0	1
COX17	0	1	0.445714	0	31.3611	0	1
COX7A2	0	1	0.445714	0	31.3611	0	1
CPA2	0	1	0.445714	0	31.3611	0	1
CPEB3	0	1	0.445714	0	31.3611	0	1
CPLX1	0	1	0.445714	0	31.3611	0	1
CPNE1	0	1	0.445714	0	31.3611	0	1
CPNE3	0	1	0.445714	0	31.3611	0	1
CPT1A	0	1	0.445714	0	31.3611	0	1
CPT1B	0	1	0.445714	0	31.3611	0	1
CPXCR1	0	1	0.445714	0	31.3611	0	1
CPZ	0	1	0.445714	0	31.3611	0	1
CRAMP1	0	1	0.445714	0	31.3611	0	1
CRAT	0	1	0.445714	0	31.3611	0	1
CREBRF	0	1	0.445714	0	31.3611	0	1
CRHR2	0	1	0.445714	0	31.3611	0	1
CRISP1	0	1	0.445714	0	31.3611	0	1
CRISP2	0	1	0.445714	0	31.3611	0	1
CRISP3	0	1	0.445714	0	31.3611	0	1
CRNKL1	0	1	0.445714	0	31.3611	0	1
CROCC	0	1	0.445714	0	31.3611	0	1
CRPPA	0	1	0.445714	0	31.3611	0	1
CRTAC1	0	1	0.445714	0	31.3611	0	1
CRYBB2	0	1	0.445714	0	31.3611	0	1
CRYBG3	0	1	0.445714	0	31.3611	0	1
CRYZ	0	1	0.445714	0	31.3611	0	1
CSE1L	0	1	0.445714	0	31.3611	0	1
CSF1R	0	1	0.445714	0	31.3611	0	1
CSGALNACT1	0	1	0.445714	0	31.3611	0	1
CSNK1G2	0	1	0.445714	0	31.3611	0	1
CSNK1G3	0	1	0.445714	0	31.3611	0	1
CSPG4	0	1	0.445714	0	31.3611	0	1
CSRNP1	0	1	0.445714	0	31.3611	0	1
CST5	0	1	0.445714	0	31.3611	0	1
CTBP1	0	1	0.445714	0	31.3611	0	1
CTCFL	0	1	0.445714	0	31.3611	0	1
CTDSPL2	0	1	0.445714	0	31.3611	0	1
CTNNB1	0	1	0.445714	0	31.3611	0	1
CTNS	0	1	0.445714	0	31.3611	0	1
CTSV	0	1	0.445714	0	31.3611	0	1
CUEDC1	0	1	0.445714	0	31.3611	0	1
CUL2	0	1	0.445714	0	31.3611	0	1
CUTA	0	1	0.445714	0	31.3611	0	1
CUZD1	0	1	0.445714	0	31.3611	0	1
CXCL1	0	1	0.445714	0	31.3611	0	1
CXCR6	0	1	0.445714	0	31.3611	0	1
CXXC4	0	1	0.445714	0	31.3611	0	1
CXorf66	0	1	0.445714	0	31.3611	0	1
CYB5B	0	1	0.445714	0	31.3611	0	1
CYB5R1	0	1	0.445714	0	31.3611	0	1
CYB5R3	0	1	0.445714	0	31.3611	0	1
CYFIP1	0	1	0.445714	0	31.3611	0	1
CYLC1	0	1	0.445714	0	31.3611	0	1
CYP11A1	0	1	0.445714	0	31.3611	0	1
CYP2B6	0	1	0.445714	0	31.3611	0	1
CYP2C19	0	1	0.445714	0	31.3611	0	1
CYP2R1	0	1	0.445714	0	31.3611	0	1
CYP4F2	0	1	0.445714	0	31.3611	0	1
CYTH3	0	1	0.445714	0	31.3611	0	1
DAP3	0	1	0.445714	0	31.3611	0	1
DBR1	0	1	0.445714	0	31.3611	0	1
DCAF1	0	1	0.445714	0	31.3611	0	1
DCAF4	0	1	0.445714	0	31.3611	0	1
DCAF4L1	0	1	0.445714	0	31.3611	0	1
DCAF5	0	1	0.445714	0	31.3611	0	1
DCAF7	0	1	0.445714	0	31.3611	0	1
DCAF8L1	0	1	0.445714	0	31.3611	0	1
DCLRE1B	0	1	0.445714	0	31.3611	0	1
DCSTAMP	0	1	0.445714	0	31.3611	0	1
DCUN1D1	0	1	0.445714	0	31.3611	0	1
DCUN1D3	0	1	0.445714	0	31.3611	0	1
DDA1	0	1	0.445714	0	31.3611	0	1
DDB1	0	1	0.445714	0	31.3611	0	1
DDHD1	0	1	0.445714	0	31.3611	0	1
DDO	0	1	0.445714	0	31.3611	0	1
DDTL	0	1	0.445714	0	31.3611	0	1
DDX1	0	1	0.445714	0	31.3611	0	1
DDX25	0	1	0.445714	0	31.3611	0	1
DDX28	0	1	0.445714	0	31.3611	0	1
DDX3Y	0	1	0.445714	0	31.3611	0	1
DDX60	0	1	0.445714	0	31.3611	0	1
DEDD	0	1	0.445714	0	31.3611	0	1
DEFB129	0	1	0.445714	0	31.3611	0	1
DEGS1	0	1	0.445714	0	31.3611	0	1
DENND1C	0	1	0.445714	0	31.3611	0	1
DERL1	0	1	0.445714	0	31.3611	0	1
DGKG	0	1	0.445714	0	31.3611	0	1
DGKH	0	1	0.445714	0	31.3611	0	1
DHCR24	0	1	0.445714	0	31.3611	0	1
DHH	0	1	0.445714	0	31.3611	0	1
DHPS	0	1	0.445714	0	31.3611	0	1
DHRS13	0	1	0.445714	0	31.3611	0	1
DHRS4	0	1	0.445714	0	31.3611	0	1
DHX32	0	1	0.445714	0	31.3611	0	1
DHX34	0	1	0.445714	0	31.3611	0	1
DHX57	0	1	0.445714	0	31.3611	0	1
DIP2A	0	1	0.445714	0	31.3611	0	1
DIRAS3	0	1	0.445714	0	31.3611	0	1
DIS3L	0	1	0.445714	0	31.3611	0	1
DIS3L2	0	1	0.445714	0	31.3611	0	1
DISP2	0	1	0.445714	0	31.3611	0	1
DKK1	0	1	0.445714	0	31.3611	0	1
DLG4	0	1	0.445714	0	31.3611	0	1
DLGAP4	0	1	0.445714	0	31.3611	0	1
DMRT2	0	1	0.445714	0	31.3611	0	1
DMRT3	0	1	0.445714	0	31.3611	0	1
DMRTA1	0	1	0.445714	0	31.3611	0	1
DMTF1	0	1	0.445714	0	31.3611	0	1
DNAAF5	0	1	0.445714	0	31.3611	0	1
DNAH6	0	1	0.445714	0	31.3611	0	1
DNAJB2	0	1	0.445714	0	31.3611	0	1
DNAJB5	0	1	0.445714	0	31.3611	0	1
DNAJC14	0	1	0.445714	0	31.3611	0	1
DNAJC17	0	1	0.445714	0	31.3611	0	1
DNAJC18	0	1	0.445714	0	31.3611	0	1
DNAJC2	0	1	0.445714	0	31.3611	0	1
DNAJC21	0	1	0.445714	0	31.3611	0	1
DNAJC25	0	1	0.445714	0	31.3611	0	1
DNAJC7	0	1	0.445714	0	31.3611	0	1
DNASE1L1	0	1	0.445714	0	31.3611	0	1
DNPEP	0	1	0.445714	0	31.3611	0	1
DNTT	0	1	0.445714	0	31.3611	0	1
DOCK1	0	1	0.445714	0	31.3611	0	1
DOCK5	0	1	0.445714	0	31.3611	0	1
DOCK6	0	1	0.445714	0	31.3611	0	1
DOCK9	0	1	0.445714	0	31.3611	0	1
DONSON	0	1	0.445714	0	31.3611	0	1
DOP1B	0	1	0.445714	0	31.3611	0	1
DPCD	0	1	0.445714	0	31.3611	0	1
DPP3	0	1	0.445714	0	31.3611	0	1
DPP6	0	1	0.445714	0	31.3611	0	1
DPPA2	0	1	0.445714	0	31.3611	0	1
DRC1	0	1	0.445714	0	31.3611	0	1
DRD1	0	1	0.445714	0	31.3611	0	1
DRG2	0	1	0.445714	0	31.3611	0	1
DSG1	0	1	0.445714	0	31.3611	0	1
DSG3	0	1	0.445714	0	31.3611	0	1
DSG4	0	1	0.445714	0	31.3611	0	1
DSN1	0	1	0.445714	0	31.3611	0	1
DUOXA2	0	1	0.445714	0	31.3611	0	1
DUS3L	0	1	0.445714	0	31.3611	0	1
DUSP2	0	1	0.445714	0	31.3611	0	1
DUSP21	0	1	0.445714	0	31.3611	0	1
DYSF	0	1	0.445714	0	31.3611	0	1
DZANK1	0	1	0.445714	0	31.3611	0	1
E2F7	0	1	0.445714	0	31.3611	0	1
EBF1	0	1	0.445714	0	31.3611	0	1
EBPL	0	1	0.445714	0	31.3611	0	1
ECE2	0	1	0.445714	0	31.3611	0	1
ECEL1	0	1	0.445714	0	31.3611	0	1
ECH1	0	1	0.445714	0	31.3611	0	1
ECHDC3	0	1	0.445714	0	31.3611	0	1
ECM1	0	1	0.445714	0	31.3611	0	1
ECM2	0	1	0.445714	0	31.3611	0	1
ECT2L	0	1	0.445714	0	31.3611	0	1
EDA	0	1	0.445714	0	31.3611	0	1
EDRF1	0	1	0.445714	0	31.3611	0	1
EEF1E1	0	1	0.445714	0	31.3611	0	1
EEFSEC	0	1	0.445714	0	31.3611	0	1
EFCAB13	0	1	0.445714	0	31.3611	0	1
EFCAB2	0	1	0.445714	0	31.3611	0	1
EFHC2	0	1	0.445714	0	31.3611	0	1
EGF	0	1	0.445714	0	31.3611	0	1
EGR1	0	1	0.445714	0	31.3611	0	1
EGR2	0	1	0.445714	0	31.3611	0	1
EHHADH	0	1	0.445714	0	31.3611	0	1
EID3	0	1	0.445714	0	31.3611	0	1
EIF2AK1	0	1	0.445714	0	31.3611	0	1
EIF2B1	0	1	0.445714	0	31.3611	0	1
EIF2B5	0	1	0.445714	0	31.3611	0	1
EIF2S2	0	1	0.445714	0	31.3611	0	1
EIF3E	0	1	0.445714	0	31.3611	0	1
EIF4E2	0	1	0.445714	0	31.3611	0	1
EIF5B	0	1	0.445714	0	31.3611	0	1
EIPR1	0	1	0.445714	0	31.3611	0	1
ELAC2	0	1	0.445714	0	31.3611	0	1
ELF3	0	1	0.445714	0	31.3611	0	1
ELF4	0	1	0.445714	0	31.3611	0	1
ELL2	0	1	0.445714	0	31.3611	0	1
ELMOD3	0	1	0.445714	0	31.3611	0	1
ELOA	0	1	0.445714	0	31.3611	0	1
ELP3	0	1	0.445714	0	31.3611	0	1
EMC9	0	1	0.445714	0	31.3611	0	1
EME1	0	1	0.445714	0	31.3611	0	1
EMILIN2	0	1	0.445714	0	31.3611	0	1
EML2	0	1	0.445714	0	31.3611	0	1
EML4	0	1	0.445714	0	31.3611	0	1
EMP1	0	1	0.445714	0	31.3611	0	1
EMSY	0	1	0.445714	0	31.3611	0	1
EN2	0	1	0.445714	0	31.3611	0	1
ENAM	0	1	0.445714	0	31.3611	0	1
ENKD1	0	1	0.445714	0	31.3611	0	1
ENOSF1	0	1	0.445714	0	31.3611	0	1
ENPP1	0	1	0.445714	0	31.3611	0	1
EOGT	0	1	0.445714	0	31.3611	0	1
EPAS1	0	1	0.445714	0	31.3611	0	1
EPB41	0	1	0.445714	0	31.3611	0	1
EPB42	0	1	0.445714	0	31.3611	0	1
EPC1	0	1	0.445714	0	31.3611	0	1
EPHA3	0	1	0.445714	0	31.3611	0	1
EPHA4	0	1	0.445714	0	31.3611	0	1
EPHA7	0	1	0.445714	0	31.3611	0	1
EPHB1	0	1	0.445714	0	31.3611	0	1
EPM2A	0	1	0.445714	0	31.3611	0	1
EPN1	0	1	0.445714	0	31.3611	0	1
EPS15	0	1	0.445714	0	31.3611	0	1
EPX	0	1	0.445714	0	31.3611	0	1
EPYC	0	1	0.445714	0	31.3611	0	1
ERAP2	0	1	0.445714	0	31.3611	0	1
ERCC3	0	1	0.445714	0	31.3611	0	1
ERG	0	1	0.445714	0	31.3611	0	1
ERGIC2	0	1	0.445714	0	31.3611	0	1
ERICH1	0	1	0.445714	0	31.3611	0	1
ERMAP	0	1	0.445714	0	31.3611	0	1
ERMARD	0	1	0.445714	0	31.3611	0	1
ERMP1	0	1	0.445714	0	31.3611	0	1
ESAM	0	1	0.445714	0	31.3611	0	1
ESF1	0	1	0.445714	0	31.3611	0	1
ESM1	0	1	0.445714	0	31.3611	0	1
ESRP1	0	1	0.445714	0	31.3611	0	1
ETFB	0	1	0.445714	0	31.3611	0	1
ETV4	0	1	0.445714	0	31.3611	0	1
EVI2B	0	1	0.445714	0	31.3611	0	1
EVX1	0	1	0.445714	0	31.3611	0	1
EVX2	0	1	0.445714	0	31.3611	0	1
EXO5	0	1	0.445714	0	31.3611	0	1
EXOC1	0	1	0.445714	0	31.3611	0	1
EXOC2	0	1	0.445714	0	31.3611	0	1
EXOC6	0	1	0.445714	0	31.3611	0	1
EXOC7	0	1	0.445714	0	31.3611	0	1
EXOSC1	0	1	0.445714	0	31.3611	0	1
EXTL1	0	1	0.445714	0	31.3611	0	1
EYA4	0	1	0.445714	0	31.3611	0	1
EZH1	0	1	0.445714	0	31.3611	0	1
EZH2	0	1	0.445714	0	31.3611	0	1
EZHIP	0	1	0.445714	0	31.3611	0	1
EZR	0	1	0.445714	0	31.3611	0	1
F10	0	1	0.445714	0	31.3611	0	1
F13B	0	1	0.445714	0	31.3611	0	1
F2RL2	0	1	0.445714	0	31.3611	0	1
F7	0	1	0.445714	0	31.3611	0	1
FAF1	0	1	0.445714	0	31.3611	0	1
FAM107B	0	1	0.445714	0	31.3611	0	1
FAM110C	0	1	0.445714	0	31.3611	0	1
FAM120A	0	1	0.445714	0	31.3611	0	1
FAM120AOS	0	1	0.445714	0	31.3611	0	1
FAM122C	0	1	0.445714	0	31.3611	0	1
FAM136A	0	1	0.445714	0	31.3611	0	1
FAM13B	0	1	0.445714	0	31.3611	0	1
FAM13C	0	1	0.445714	0	31.3611	0	1
FAM153B	0	1	0.445714	0	31.3611	0	1
FAM155A	0	1	0.445714	0	31.3611	0	1
FAM160B2	0	1	0.445714	0	31.3611	0	1
FAM209A	0	1	0.445714	0	31.3611	0	1
FAM210A	0	1	0.445714	0	31.3611	0	1
FAM219A	0	1	0.445714	0	31.3611	0	1
FAM221A	0	1	0.445714	0	31.3611	0	1
FAM221B	0	1	0.445714	0	31.3611	0	1
FAM222A	0	1	0.445714	0	31.3611	0	1
FAM227B	0	1	0.445714	0	31.3611	0	1
FAM3A	0	1	0.445714	0	31.3611	0	1
FAM50B	0	1	0.445714	0	31.3611	0	1
FAM53B	0	1	0.445714	0	31.3611	0	1
FAM71F2	0	1	0.445714	0	31.3611	0	1
FAM78B	0	1	0.445714	0	31.3611	0	1
FAM83D	0	1	0.445714	0	31.3611	0	1
FAM90A1	0	1	0.445714	0	31.3611	0	1
FAM9A	0	1	0.445714	0	31.3611	0	1
FANCF	0	1	0.445714	0	31.3611	0	1
FARSA	0	1	0.445714	0	31.3611	0	1
FASTK	0	1	0.445714	0	31.3611	0	1
FBXL16	0	1	0.445714	0	31.3611	0	1
FBXL18	0	1	0.445714	0	31.3611	0	1
FBXL19	0	1	0.445714	0	31.3611	0	1
FBXL20	0	1	0.445714	0	31.3611	0	1
FBXO28	0	1	0.445714	0	31.3611	0	1
FBXO40	0	1	0.445714	0	31.3611	0	1
FBXW8	0	1	0.445714	0	31.3611	0	1
FCGR3B	0	1	0.445714	0	31.3611	0	1
FCN1	0	1	0.445714	0	31.3611	0	1
FDFT1	0	1	0.445714	0	31.3611	0	1
FER	0	1	0.445714	0	31.3611	0	1
FERMT2	0	1	0.445714	0	31.3611	0	1
FGD1	0	1	0.445714	0	31.3611	0	1
FGF2	0	1	0.445714	0	31.3611	0	1
FGFBP1	0	1	0.445714	0	31.3611	0	1
FGFR3	0	1	0.445714	0	31.3611	0	1
FGG	0	1	0.445714	0	31.3611	0	1
FGL2	0	1	0.445714	0	31.3611	0	1
FHL2	0	1	0.445714	0	31.3611	0	1
FIGNL1	0	1	0.445714	0	31.3611	0	1
FILIP1	0	1	0.445714	0	31.3611	0	1
FIS1	0	1	0.445714	0	31.3611	0	1
FKBP11	0	1	0.445714	0	31.3611	0	1
FKBP6	0	1	0.445714	0	31.3611	0	1
FLVCR2	0	1	0.445714	0	31.3611	0	1
FLYWCH1	0	1	0.445714	0	31.3611	0	1
FMN1	0	1	0.445714	0	31.3611	0	1
FMR1	0	1	0.445714	0	31.3611	0	1
FN3K	0	1	0.445714	0	31.3611	0	1
FNBP1L	0	1	0.445714	0	31.3611	0	1
FNDC3B	0	1	0.445714	0	31.3611	0	1
FNDC7	0	1	0.445714	0	31.3611	0	1
FO393400.1	0	1	0.445714	0	31.3611	0	1
FOLH1	0	1	0.445714	0	31.3611	0	1
FOXA2	0	1	0.445714	0	31.3611	0	1
FOXD4L4	0	1	0.445714	0	31.3611	0	1
FOXI1	0	1	0.445714	0	31.3611	0	1
FOXK2	0	1	0.445714	0	31.3611	0	1
FOXM1	0	1	0.445714	0	31.3611	0	1
FOXP4	0	1	0.445714	0	31.3611	0	1
FOXRED1	0	1	0.445714	0	31.3611	0	1
FPGT	0	1	0.445714	0	31.3611	0	1
FRK	0	1	0.445714	0	31.3611	0	1
FRMD5	0	1	0.445714	0	31.3611	0	1
FRMPD1	0	1	0.445714	0	31.3611	0	1
FRMPD2	0	1	0.445714	0	31.3611	0	1
FSD2	0	1	0.445714	0	31.3611	0	1
FTCD	0	1	0.445714	0	31.3611	0	1
FTO	0	1	0.445714	0	31.3611	0	1
FUBP3	0	1	0.445714	0	31.3611	0	1
FXYD5	0	1	0.445714	0	31.3611	0	1
FYN	0	1	0.445714	0	31.3611	0	1
FZD1	0	1	0.445714	0	31.3611	0	1
GAB2	0	1	0.445714	0	31.3611	0	1
GAB4	0	1	0.445714	0	31.3611	0	1
GABRA4	0	1	0.445714	0	31.3611	0	1
GABRG3	0	1	0.445714	0	31.3611	0	1
GADL1	0	1	0.445714	0	31.3611	0	1
GAGE12J	0	1	0.445714	0	31.3611	0	1
GAL3ST4	0	1	0.445714	0	31.3611	0	1
GALK1	0	1	0.445714	0	31.3611	0	1
GALK2	0	1	0.445714	0	31.3611	0	1
GALNT14	0	1	0.445714	0	31.3611	0	1
GALNT15	0	1	0.445714	0	31.3611	0	1
GALNT6	0	1	0.445714	0	31.3611	0	1
GANAB	0	1	0.445714	0	31.3611	0	1
GAS2L1	0	1	0.445714	0	31.3611	0	1
GAS2L3	0	1	0.445714	0	31.3611	0	1
GAS7	0	1	0.445714	0	31.3611	0	1
GATAD2B	0	1	0.445714	0	31.3611	0	1
GATM	0	1	0.445714	0	31.3611	0	1
GBP7	0	1	0.445714	0	31.3611	0	1
GCA	0	1	0.445714	0	31.3611	0	1
GCNA	0	1	0.445714	0	31.3611	0	1
GDA	0	1	0.445714	0	31.3611	0	1
GDF5	0	1	0.445714	0	31.3611	0	1
GDF9	0	1	0.445714	0	31.3611	0	1
GDPD1	0	1	0.445714	0	31.3611	0	1
GEMIN5	0	1	0.445714	0	31.3611	0	1
GEMIN7	0	1	0.445714	0	31.3611	0	1
GFPT2	0	1	0.445714	0	31.3611	0	1
GFRA3	0	1	0.445714	0	31.3611	0	1
GGCX	0	1	0.445714	0	31.3611	0	1
GGPS1	0	1	0.445714	0	31.3611	0	1
GHITM	0	1	0.445714	0	31.3611	0	1
GHR	0	1	0.445714	0	31.3611	0	1
GIMAP2	0	1	0.445714	0	31.3611	0	1
GIMAP6	0	1	0.445714	0	31.3611	0	1
GIMAP8	0	1	0.445714	0	31.3611	0	1
GINM1	0	1	0.445714	0	31.3611	0	1
GINS3	0	1	0.445714	0	31.3611	0	1
GIPR	0	1	0.445714	0	31.3611	0	1
[truncated: 6,691 more rows]
